# Supplementary material for: Comprehensive regulatory networks for tomato organ development based on the genome and RNAome of MicroTom tomato
Source: Hortic Res. 2023 Jul 19;10(9):uhad147. doi: 10.1093/hr/uhad147 (PMC10483172; doi:10.1093/hr/uhad147)
Supplement: Web_Material_uhad147 [file web_material_uhad147.zip]

Archive with 2 entries (2 files):
- sulp.fig.docx
- sulp.table2.xlsx
