# Supplementary material for: Comprehensive regulatory networks for tomato organ development based on the genome and RNAome of MicroTom tomato
Source: Hortic Res. 2023 Jul 19;10(9):uhad147. doi: 10.1093/hr/uhad147 (PMC10483172; doi:10.1093/hr/uhad147)
Supplement: Web_Material_uhad147 [file web_material_uhad147.zip › sulp.table2.xlsx]

## Sheet: Table S2-WGCNA
Supplementary Table S2. Gene information in the model block.
ModuleNumber	GeneSymbol	ModuleColor
1	SolyMTch06g196800.10	diumorchid
1	SolyMTch01g009620.1	diumorchid
1	SolyMTch01g038130.26	diumorchid
1	SolyMTch01g009780.2	diumorchid
1	SolyMTch01g032740.1	diumorchid
1	SolyMTch08g239780.1	diumorchid
1	SolyMTch03g083330.1	diumorchid
1	SolyMTch01g009740.2	diumorchid
1	SolyMTch08g227300.3	diumorchid
1	SolyMTch09g253900.1	diumorchid
1	SolyMTch10g278820.1	diumorchid
1	SolyMTch04g143220.1	diumorchid
1	SolyMTch01g027600.1	diumorchid
1	SolyMTch12g347840.1	diumorchid
1	SolyMTch10g279710.1	diumorchid
1	SolyMTch08g227300.2	diumorchid
1	SolyMTch11g308820.1	diumorchid
1	SolyMTch12g330700.2	diumorchid
1	SolyMTch01g004870.1	diumorchid
1	SolyMTch05g148580.1	diumorchid
1	SolyMTch12g330680.1	diumorchid
1	SolyMTch10g278810.1	diumorchid
1	SolyMTch04g129220.2	diumorchid
1	SolyMTch04g131650.3	diumorchid
1	SolyMTch02g065860.1	diumorchid
1	SolyMTch03g089370.12	diumorchid
1	SolyMTch02g059500.12	diumorchid
1	SolyMTch12g343340.1	diumorchid
1	SolyMTch01g034320.30	diumorchid
1	SolyMTch01g031200.1	diumorchid
1	SolyMTch09g269590.1	diumorchid
1	SolyMTch01g031200.3	diumorchid
1	SolyMTch08g227300.1	diumorchid
1	SolyMTch12g344660.1	diumorchid
1	SolyMTch01g005920.1	diumorchid
1	SolyMTch12g342760.5	diumorchid
1	SolyMTch03g098130.4	diumorchid
1	SolyMTch02g047120.1	diumorchid
1	SolyMTch01g031200.2	diumorchid
1	SolyMTch07g221810.2	diumorchid
1	SolyMTch11g319250.1	diumorchid
1	SolyMTch09g275490.1	diumorchid
1	SolyMTch01g040540.9	diumorchid
1	SolyMTch03g101300.2	diumorchid
1	SolyMTch02g079550.1	diumorchid
1	SolyMTch04g133270.1	diumorchid
1	SolyMTch08g243630.10	diumorchid
1	SolyMTch09g276060.1	diumorchid
1	SolyMTch09g269590.2	diumorchid
1	SolyMTch04g120070.2	diumorchid
1	SolyMTch01g027400.3	diumorchid
1	SolyMTch09g256780.3	diumorchid
1	SolyMTch01g008300.2	diumorchid
1	SolyMTch09g269350.2	diumorchid
1	SolyMTch02g047880.1	diumorchid
1	SolyMTch06g186300.2	diumorchid
1	SolyMTch01g008300.1	diumorchid
1	SolyMTch06g176380.1	diumorchid
1	SolyMTch01g027400.4	diumorchid
1	SolyMTch02g063250.1	diumorchid
1	SolyMTch03g101300.1	diumorchid
1	SolyMTch06g175640.3	diumorchid
1	SolyMTch02g077410.2	diumorchid
1	SolyMTch01g027140.3	diumorchid
1	SolyMTch02g047880.2	diumorchid
1	SolyMTch04g139870.4	diumorchid
1	SolyMTch02g059940.8	diumorchid
1	SolyMTch01g008220.1	diumorchid
1	SolyMTch01g027380.1	diumorchid
1	SolyMTch12g330680.2	diumorchid
1	SolyMTch01g013530.4	diumorchid
1	SolyMTch09g266390.1	diumorchid
1	SolyMTch12g343850.5	diumorchid
1	SolyMTch01g040520.11	diumorchid
1	SolyMTch11g308000.1	diumorchid
1	SolyMTch10g293960.1	diumorchid
1	SolyMTch05g164030.4	diumorchid
1	SolyMTch01g018430.9	diumorchid
1	SolyMTch09g265540.3	diumorchid
1	SolyMTch02g076840.1	diumorchid
1	SolyMTch01g008300.3	diumorchid
1	SolyMTch07g198890.5	diumorchid
1	SolyMTch07g201900.2	diumorchid
1	SolyMTch04g124240.3	diumorchid
1	SolyMTch02g057160.1	diumorchid
1	SolyMTch07g199160.5	diumorchid
1	SolyMTch07g202780.1	diumorchid
1	SolyMTch04g133550.1	diumorchid
1	SolyMTch06g186020.6	diumorchid
1	SolyMTch01g021890.2	diumorchid
1	SolyMTch02g075620.35	diumorchid
1	SolyMTch09g272350.2	diumorchid
1	SolyMTch11g321590.1	diumorchid
1	SolyMTch12g338090.26	diumorchid
1	SolyMTch02g055800.6	diumorchid
1	SolyMTch07g211710.3	diumorchid
1	SolyMTch03g091960.3	diumorchid
1	SolyMTch02g060520.286	diumorchid
1	SolyMTch02g051850.4	diumorchid
1	SolyMTch07g222230.6	diumorchid
1	SolyMTch07g215940.4	diumorchid
1	SolyMTch08g231050.3	diumorchid
1	SolyMTch04g138260.1	diumorchid
1	SolyMTch03g097240.10	diumorchid
1	SolyMTch12g348190.4	diumorchid
1	SolyMTch04g120200.1	diumorchid
1	SolyMTch08g241770.3	diumorchid
1	SolyMTch12g350090.2	diumorchid
1	SolyMTch07g198890.4	diumorchid
1	SolyMTch05g162040.1	diumorchid
1	SolyMTch02g060050.15	diumorchid
1	SolyMTch02g047760.1	diumorchid
1	SolyMTch08g246890.1	diumorchid
1	SolyMTch03g094510.2	diumorchid
1	SolyMTch09g251810.1	diumorchid
1	SolyMTch12g335290.6	diumorchid
1	SolyMTch03g081430.3	diumorchid
1	SolyMTch01g004310.5	diumorchid
1	SolyMTch12g335290.9	diumorchid
1	SolyMTch07g216960.7	diumorchid
1	SolyMTch10g301690.1	diumorchid
1	SolyMTch11g307690.2	diumorchid
1	SolyMTch05g163890.4	diumorchid
1	SolyMTch01g007060.6	diumorchid
1	SolyMTch11g303340.4	diumorchid
1	SolyMTch07g200320.43	diumorchid
1	SolyMTch04g117390.10	diumorchid
1	SolyMTch04g118610.1	diumorchid
1	SolyMTch07g200320.15	diumorchid
1	SolyMTch01g030020.1	diumorchid
2	SolyMTch10g289640.32	sienna4
2	SolyMTch01g028390.1	sienna4
2	SolyMTch02g052670.5	sienna4
2	SolyMTch07g215940.3	sienna4
2	SolyMTch09g266240.11	sienna4
2	SolyMTch10g279100.5	sienna4
2	SolyMTch12g349850.2	sienna4
2	SolyMTch09g264810.2	sienna4
2	SolyMTch02g060730.8	sienna4
2	SolyMTch03g093140.12	sienna4
2	SolyMTch04g143470.1	sienna4
2	SolyMTch01g032190.1	sienna4
2	SolyMTch02g060730.1	sienna4
2	SolyMTch03g097250.1	sienna4
2	SolyMTch02g053930.1	sienna4
2	SolyMTch08g232380.13	sienna4
2	SolyMTch03g091610.1	sienna4
2	SolyMTch09g273360.2	sienna4
2	SolyMTch01g027450.2	sienna4
2	SolyMTch01g021890.1	sienna4
2	SolyMTch01g041720.3	sienna4
2	SolyMTch05g160010.3	sienna4
2	SolyMTch01g016960.6	sienna4
2	SolyMTch03g086660.26	sienna4
2	SolyMTch05g163280.1	sienna4
2	SolyMTch03g114340.3	sienna4
2	SolyMTch06g196270.7	sienna4
2	SolyMTch05g161740.2	sienna4
2	SolyMTch06g175140.5	sienna4
2	SolyMTch04g119970.1	sienna4
2	SolyMTch01g025090.2	sienna4
2	SolyMTch11g307160.2	sienna4
2	SolyMTch07g209030.5	sienna4
2	SolyMTch12g329550.18	sienna4
2	SolyMTch01g018930.1	sienna4
2	SolyMTch12g344300.2	sienna4
2	SolyMTch01g027450.1	sienna4
2	SolyMTch07g209030.7	sienna4
2	SolyMTch02g064110.4	sienna4
2	SolyMTch08g238330.11	sienna4
2	SolyMTch09g266910.19	sienna4
2	SolyMTch07g197990.3	sienna4
2	SolyMTch03g113470.6	sienna4
2	SolyMTch01g034360.61	sienna4
2	SolyMTch03g093560.1	sienna4
2	SolyMTch07g200320.17	sienna4
2	SolyMTch06g170750.1	sienna4
2	SolyMTch04g140060.1	sienna4
2	SolyMTch06g169750.2	sienna4
2	SolyMTch07g221320.8	sienna4
2	SolyMTch09g261380.2	sienna4
2	SolyMTch09g255510.6	sienna4
2	SolyMTch06g192180.4	sienna4
2	SolyMTch12g344220.5	sienna4
2	SolyMTch03g103000.2	sienna4
2	SolyMTch07g203660.10	sienna4
2	SolyMTch05g147430.1	sienna4
2	SolyMTch03g109560.5	sienna4
2	SolyMTch10g276640.1	sienna4
2	SolyMTch12g332400.3	sienna4
2	SolyMTch03g109330.6	sienna4
2	SolyMTch02g067700.2	sienna4
2	SolyMTch01g006480.3	sienna4
2	SolyMTch01g007140.9	sienna4
2	SolyMTch02g057960.11	sienna4
2	SolyMTch02g073450.5	sienna4
2	SolyMTch03g092730.19	sienna4
2	SolyMTch03g092730.20	sienna4
2	SolyMTch02g069500.2	sienna4
2	SolyMTch03g113460.3	sienna4
2	SolyMTch03g112460.3	sienna4
2	SolyMTch04g118190.2	sienna4
2	SolyMTch08g241770.1	sienna4
3	SolyMTch02g068040.3	coral4
3	SolyMTch02g062940.5	coral4
3	SolyMTch01g017130.6	coral4
3	SolyMTch01g032120.9	coral4
3	SolyMTch01g024590.7	coral4
3	SolyMTch06g169490.1	coral4
3	SolyMTch07g207550.13	coral4
3	SolyMTch06g179480.1	coral4
3	SolyMTch12g342540.1	coral4
3	SolyMTch07g218310.7	coral4
3	SolyMTch12g338090.11	coral4
3	SolyMTch11g317830.2	coral4
3	SolyMTch10g294960.3	coral4
3	SolyMTch11g305090.3	coral4
3	SolyMTch02g060740.9	coral4
3	SolyMTch03g111510.3	coral4
3	SolyMTch01g044190.4	coral4
3	SolyMTch04g138060.8	coral4
3	SolyMTch10g290360.3	coral4
3	SolyMTch02g054000.1	coral4
3	SolyMTch09g269310.10	coral4
3	SolyMTch11g324340.1	coral4
3	SolyMTch03g108100.9	coral4
3	SolyMTch01g034320.40	coral4
3	SolyMTch03g108100.10	coral4
3	SolyMTch05g153440.3	coral4
3	SolyMTch05g147100.2	coral4
3	SolyMTch08g230820.13	coral4
3	SolyMTch11g322900.6	coral4
3	SolyMTch10g301430.2	coral4
3	SolyMTch12g349950.2	coral4
3	SolyMTch08g248280.2	coral4
3	SolyMTch05g146280.4	coral4
3	SolyMTch03g094490.3	coral4
3	SolyMTch08g248280.3	coral4
3	SolyMTch03g082150.13	coral4
3	SolyMTch12g342820.2	coral4
4	SolyMTch06g172980.1	tan4
4	SolyMTch10g288310.18	tan4
4	SolyMTch03g084830.2	tan4
4	SolyMTch06g182360.1	tan4
4	SolyMTch08g245800.1	tan4
4	SolyMTch07g221120.7	tan4
4	SolyMTch09g263560.2	tan4
4	SolyMTch12g335440.1	tan4
4	SolyMTch11g317370.1	tan4
4	SolyMTch05g168940.1	tan4
4	SolyMTch02g066360.34	tan4
4	SolyMTch03g088870.1	tan4
4	SolyMTch02g059520.4	tan4
4	SolyMTch01g040530.22	tan4
4	SolyMTch03g094420.7	tan4
4	SolyMTch04g138750.3	tan4
4	SolyMTch06g181950.1	tan4
4	SolyMTch01g034320.34	tan4
4	SolyMTch01g043470.10	tan4
4	SolyMTch04g128100.7	tan4
4	SolyMTch04g128100.4	tan4
4	SolyMTch02g066410.4	tan4
4	SolyMTch03g113460.1	tan4
4	SolyMTch06g180170.2	tan4
4	SolyMTch03g091680.2	tan4
4	SolyMTch04g122310.6	tan4
4	SolyMTch03g098650.4	tan4
4	SolyMTch01g037320.3	tan4
4	SolyMTch09g259690.4	tan4
4	SolyMTch05g158210.1	tan4
4	SolyMTch03g086660.15	tan4
4	SolyMTch03g095060.2	tan4
4	SolyMTch07g200320.28	tan4
4	SolyMTch10g278930.4	tan4
4	SolyMTch01g040540.4	tan4
4	SolyMTch07g208000.3	tan4
4	SolyMTch12g344680.1	tan4
4	SolyMTch11g302700.1	tan4
4	SolyMTch09g257310.2	tan4
4	SolyMTch05g147160.4	tan4
4	SolyMTch09g252770.4	tan4
4	SolyMTch01g012320.2	tan4
4	SolyMTch05g158830.2	tan4
4	SolyMTch02g060740.10	tan4
4	SolyMTch07g222840.6	tan4
4	SolyMTch12g339510.2	tan4
4	SolyMTch06g176650.3	tan4
4	SolyMTch07g220270.6	tan4
4	SolyMTch07g207260.1	tan4
5	SolyMTch04g130530.2	brown2
5	SolyMTch01g009780.3	brown2
5	SolyMTch09g263040.4	brown2
5	SolyMTch01g017540.13	brown2
5	SolyMTch01g009780.1	brown2
5	SolyMTch04g127350.1	brown2
5	SolyMTch12g334920.1	brown2
5	SolyMTch02g059530.17	brown2
5	SolyMTch02g077410.10	brown2
5	SolyMTch12g348190.1	brown2
5	SolyMTch02g064100.2	brown2
5	SolyMTch08g248960.1	brown2
5	SolyMTch06g190510.1	brown2
5	SolyMTch03g090020.3	brown2
5	SolyMTch09g275860.1	brown2
5	SolyMTch02g060520.11	brown2
5	SolyMTch02g075980.4	brown2
5	SolyMTch02g060520.10	brown2
5	SolyMTch09g263050.4	brown2
5	SolyMTch02g069540.6	brown2
5	SolyMTch01g040540.6	brown2
5	SolyMTch02g060520.15	brown2
5	SolyMTch02g059530.60	brown2
5	SolyMTch11g314180.4	brown2
5	SolyMTch02g060520.6	brown2
5	SolyMTch12g341960.5	brown2
5	SolyMTch12g331280.1	brown2
5	SolyMTch12g343770.3	brown2
5	SolyMTch02g051790.1	brown2
5	SolyMTch02g060520.3	brown2
5	SolyMTch02g060520.8	brown2
5	SolyMTch09g263400.1	brown2
5	SolyMTch09g249790.2	brown2
5	SolyMTch12g331720.1	brown2
5	SolyMTch12g343620.1	brown2
5	SolyMTch04g140650.3	brown2
5	SolyMTch02g059370.3	brown2
5	SolyMTch12g343770.4	brown2
5	SolyMTch04g125740.3	brown2
5	SolyMTch05g147360.9	brown2
5	SolyMTch12g343770.6	brown2
5	SolyMTch12g346330.1	brown2
5	SolyMTch10g282350.1	brown2
5	SolyMTch12g343770.7	brown2
5	SolyMTch02g060520.2	brown2
5	SolyMTch10g299700.1	brown2
5	SolyMTch06g190220.5	brown2
5	SolyMTch06g195700.1	brown2
5	SolyMTch02g069200.6	brown2
5	SolyMTch03g084130.1	brown2
5	SolyMTch01g021340.4	brown2
5	SolyMTch03g100400.2	brown2
5	SolyMTch12g343770.1	brown2
5	SolyMTch11g313910.10	brown2
5	SolyMTch09g268040.2	brown2
5	SolyMTch09g270210.5	brown2
5	SolyMTch03g086870.3	brown2
5	SolyMTch10g278350.1	brown2
5	SolyMTch12g350180.4	brown2
5	SolyMTch12g343770.5	brown2
5	SolyMTch06g191320.5	brown2
5	SolyMTch12g335360.44	brown2
5	SolyMTch02g059940.3	brown2
5	SolyMTch06g196380.2	brown2
5	SolyMTch11g314180.3	brown2
5	SolyMTch12g337780.1	brown2
5	SolyMTch02g060520.14	brown2
5	SolyMTch04g139200.3	brown2
5	SolyMTch06g190410.5	brown2
5	SolyMTch10g277870.9	brown2
5	SolyMTch05g145800.2	brown2
5	SolyMTch05g158580.3	brown2
5	SolyMTch09g260960.3	brown2
5	SolyMTch07g212120.18	brown2
5	SolyMTch11g311360.2	brown2
5	SolyMTch09g267740.12	brown2
5	SolyMTch01g012950.3	brown2
5	SolyMTch08g241280.9	brown2
5	SolyMTch08g228750.1	brown2
5	SolyMTch03g081750.10	brown2
5	SolyMTch11g302760.3	brown2
5	SolyMTch07g203570.4	brown2
5	SolyMTch12g343770.2	brown2
5	SolyMTch01g018930.44	brown2
5	SolyMTch01g043690.11	brown2
5	SolyMTch01g043500.17	brown2
5	SolyMTch12g344560.1	brown2
5	SolyMTch04g122160.11	brown2
5	SolyMTch09g263040.5	brown2
5	SolyMTch12g344230.3	brown2
5	SolyMTch12g332960.5	brown2
5	SolyMTch09g249840.8	brown2
5	SolyMTch01g040520.9	brown2
5	SolyMTch12g341880.1	brown2
5	SolyMTch03g106940.24	brown2
5	SolyMTch12g344230.4	brown2
5	SolyMTch07g200320.11	brown2
5	SolyMTch12g337770.2	brown2
5	SolyMTch11g321130.1	brown2
5	SolyMTch07g218050.2	brown2
5	SolyMTch04g129450.7	brown2
6	SolyMTch02g048030.1	chocolate4
6	SolyMTch03g088850.1	chocolate4
6	SolyMTch03g091770.1	chocolate4
6	SolyMTch08g232540.1	chocolate4
6	SolyMTch05g144220.1	chocolate4
6	SolyMTch10g288500.1	chocolate4
6	SolyMTch01g034360.17	chocolate4
6	SolyMTch07g211410.1	chocolate4
6	SolyMTch02g070590.3	chocolate4
6	SolyMTch11g308430.1	chocolate4
6	SolyMTch05g154350.2	chocolate4
6	SolyMTch02g046640.4	chocolate4
6	SolyMTch03g103490.1	chocolate4
6	SolyMTch08g240450.2	chocolate4
6	SolyMTch01g014310.2	chocolate4
6	SolyMTch04g141670.5	chocolate4
6	SolyMTch02g059950.5	chocolate4
6	SolyMTch06g185430.11	chocolate4
6	SolyMTch04g141670.3	chocolate4
6	SolyMTch01g019490.1	chocolate4
6	SolyMTch01g016960.13	chocolate4
6	SolyMTch01g040150.2	chocolate4
6	SolyMTch01g038130.24	chocolate4
6	SolyMTch02g066380.2	chocolate4
6	SolyMTch08g239960.4	chocolate4
6	SolyMTch07g223090.10	chocolate4
6	SolyMTch01g016810.4	chocolate4
6	SolyMTch01g030070.3	chocolate4
6	SolyMTch02g066500.4	chocolate4
6	SolyMTch04g133210.34	chocolate4
6	SolyMTch01g043500.14	chocolate4
6	SolyMTch01g021840.12	chocolate4
6	SolyMTch03g090410.3	chocolate4
6	SolyMTch02g061600.2	chocolate4
6	SolyMTch04g116530.2	chocolate4
6	SolyMTch12g325850.3	chocolate4
6	SolyMTch03g107350.3	chocolate4
6	SolyMTch01g021840.10	chocolate4
7	SolyMTch06g171350.1	lightpink2
7	SolyMTch01g038130.35	lightpink2
7	SolyMTch02g059530.33	lightpink2
7	SolyMTch03g107780.3	lightpink2
7	SolyMTch01g021840.19	lightpink2
7	SolyMTch12g332000.3	lightpink2
7	SolyMTch02g067940.1	lightpink2
7	SolyMTch12g329570.4	lightpink2
7	SolyMTch01g006740.5	lightpink2
7	SolyMTch04g117390.18	lightpink2
7	SolyMTch04g142270.8	lightpink2
7	SolyMTch12g332000.4	lightpink2
7	SolyMTch01g040520.7	lightpink2
7	SolyMTch04g129810.2	lightpink2
7	SolyMTch02g061270.12	lightpink2
7	SolyMTch12g334560.4	lightpink2
7	SolyMTch03g096070.1	lightpink2
7	SolyMTch12g336750.3	lightpink2
7	SolyMTch10g301120.14	lightpink2
7	SolyMTch04g140540.5	lightpink2
7	SolyMTch08g231890.2	lightpink2
7	SolyMTch02g071420.2	lightpink2
7	SolyMTch06g182450.3	lightpink2
7	SolyMTch01g034260.5	lightpink2
7	SolyMTch10g288310.15	lightpink2
7	SolyMTch07g207580.1	lightpink2
7	SolyMTch07g221760.8	lightpink2
7	SolyMTch10g280530.4	lightpink2
7	SolyMTch12g344470.15	lightpink2
7	SolyMTch01g043500.16	lightpink2
7	SolyMTch06g190220.3	lightpink2
7	SolyMTch01g022120.1	lightpink2
7	SolyMTch12g329470.6	lightpink2
7	SolyMTch08g241250.3	lightpink2
7	SolyMTch03g083830.1	lightpink2
7	SolyMTch02g059210.1	lightpink2
7	SolyMTch07g204220.1	lightpink2
7	SolyMTch01g040510.6	lightpink2
7	SolyMTch05g155930.3	lightpink2
7	SolyMTch03g111200.3	lightpink2
7	SolyMTch01g022120.3	lightpink2
7	SolyMTch01g018930.27	lightpink2
7	SolyMTch05g163460.3	lightpink2
7	SolyMTch04g117390.14	lightpink2
8	SolyMTch02g066360.19	mistyrose
8	SolyMTch09g263560.26	mistyrose
8	SolyMTch08g241450.27	mistyrose
8	SolyMTch07g214290.8	mistyrose
8	SolyMTch10g295930.1	mistyrose
8	SolyMTch10g288310.16	mistyrose
8	SolyMTch05g156670.2	mistyrose
8	SolyMTch06g173610.5	mistyrose
8	SolyMTch04g117390.4	mistyrose
8	SolyMTch10g294100.1	mistyrose
8	SolyMTch10g287270.2	mistyrose
8	SolyMTch02g056530.6	mistyrose
8	SolyMTch03g089370.9	mistyrose
8	SolyMTch10g296580.5	mistyrose
8	SolyMTch04g131660.2	mistyrose
8	SolyMTch03g086800.11	mistyrose
8	SolyMTch06g190700.6	mistyrose
8	SolyMTch01g003030.3	mistyrose
8	SolyMTch09g273130.2	mistyrose
8	SolyMTch03g089370.10	mistyrose
8	SolyMTch09g267030.5	mistyrose
8	SolyMTch05g160270.4	mistyrose
8	SolyMTch02g067830.1	mistyrose
8	SolyMTch05g161820.2	mistyrose
8	SolyMTch07g198890.8	mistyrose
8	SolyMTch01g021660.6	mistyrose
8	SolyMTch01g038130.16	mistyrose
8	SolyMTch09g249840.5	mistyrose
8	SolyMTch10g283410.1	mistyrose
8	SolyMTch10g295640.2	mistyrose
8	SolyMTch02g075070.1	mistyrose
8	SolyMTch12g329580.8	mistyrose
8	SolyMTch02g067820.1	mistyrose
8	SolyMTch01g017610.6	mistyrose
8	SolyMTch06g190560.2	mistyrose
8	SolyMTch09g260170.1	mistyrose
9	SolyMTch01g038130.44	darkseagreen3
9	SolyMTch02g060730.12	darkseagreen3
9	SolyMTch01g038130.46	darkseagreen3
9	SolyMTch01g038130.45	darkseagreen3
9	SolyMTch02g059530.13	darkseagreen3
9	SolyMTch01g021520.7	darkseagreen3
9	SolyMTch01g038130.43	darkseagreen3
9	SolyMTch02g060730.15	darkseagreen3
9	SolyMTch11g323790.5	darkseagreen3
9	SolyMTch04g131500.2	darkseagreen3
9	SolyMTch02g059820.2	darkseagreen3
9	SolyMTch02g056540.2	darkseagreen3
9	SolyMTch02g060740.8	darkseagreen3
9	SolyMTch08g235540.1	darkseagreen3
9	SolyMTch09g270210.4	darkseagreen3
9	SolyMTch08g235580.1	darkseagreen3
9	SolyMTch04g116230.1	darkseagreen3
9	SolyMTch02g067980.1	darkseagreen3
9	SolyMTch02g077410.11	darkseagreen3
9	SolyMTch06g183550.1	darkseagreen3
9	SolyMTch04g138200.8	darkseagreen3
9	SolyMTch08g233490.2	darkseagreen3
9	SolyMTch02g074160.4	darkseagreen3
9	SolyMTch11g323400.2	darkseagreen3
9	SolyMTch02g060730.7	darkseagreen3
9	SolyMTch02g060730.2	darkseagreen3
9	SolyMTch02g060520.4	darkseagreen3
9	SolyMTch02g064230.4	darkseagreen3
9	SolyMTch06g178880.2	darkseagreen3
9	SolyMTch01g034980.1	darkseagreen3
9	SolyMTch10g279100.4	darkseagreen3
9	SolyMTch01g040530.7	darkseagreen3
9	SolyMTch02g060520.76	darkseagreen3
9	SolyMTch02g066280.5	darkseagreen3
9	SolyMTch08g239460.5	darkseagreen3
9	SolyMTch01g016280.29	darkseagreen3
9	SolyMTch01g034980.2	darkseagreen3
9	SolyMTch02g060520.298	darkseagreen3
9	SolyMTch05g146270.7	darkseagreen3
9	SolyMTch02g077410.5	darkseagreen3
9	SolyMTch10g296420.2	darkseagreen3
9	SolyMTch01g021340.2	darkseagreen3
9	SolyMTch10g279100.13	darkseagreen3
9	SolyMTch12g347440.2	darkseagreen3
9	SolyMTch02g077410.4	darkseagreen3
9	SolyMTch12g343650.39	darkseagreen3
9	SolyMTch01g017600.10	darkseagreen3
9	SolyMTch02g052670.9	darkseagreen3
9	SolyMTch12g344680.12	darkseagreen3
9	SolyMTch03g109750.13	darkseagreen3
9	SolyMTch02g060520.27	darkseagreen3
9	SolyMTch01g043500.25	darkseagreen3
9	SolyMTch04g140920.5	darkseagreen3
9	SolyMTch02g060520.19	darkseagreen3
9	SolyMTch03g096820.13	darkseagreen3
9	SolyMTch03g098130.7	darkseagreen3
9	SolyMTch02g060520.56	darkseagreen3
9	SolyMTch07g206160.9	darkseagreen3
9	SolyMTch04g117390.17	darkseagreen3
9	SolyMTch07g203020.9	darkseagreen3
9	SolyMTch11g310910.3	darkseagreen3
9	SolyMTch12g346390.9	darkseagreen3
9	SolyMTch10g278940.4	darkseagreen3
9	SolyMTch01g017600.11	darkseagreen3
9	SolyMTch02g060520.36	darkseagreen3
9	SolyMTch02g068380.1	darkseagreen3
9	SolyMTch03g088760.5	darkseagreen3
9	SolyMTch03g095310.2	darkseagreen3
9	SolyMTch03g113210.1	darkseagreen3
9	SolyMTch07g197960.3	darkseagreen3
9	SolyMTch03g086720.2	darkseagreen3
9	SolyMTch12g344680.2	darkseagreen3
9	SolyMTch01g043470.12	darkseagreen3
9	SolyMTch10g293150.2	darkseagreen3
9	SolyMTch05g158900.8	darkseagreen3
9	SolyMTch09g260930.1	darkseagreen3
9	SolyMTch07g219610.1	darkseagreen3
9	SolyMTch12g335360.9	darkseagreen3
9	SolyMTch07g214290.6	darkseagreen3
9	SolyMTch02g056860.3	darkseagreen3
9	SolyMTch01g033160.2	darkseagreen3
10	SolyMTch02g060520.67	lavenderblush1
10	SolyMTch02g060520.41	lavenderblush1
10	SolyMTch02g053070.6	lavenderblush1
10	SolyMTch02g060520.78	lavenderblush1
10	SolyMTch02g060520.71	lavenderblush1
10	SolyMTch02g060520.13	lavenderblush1
10	SolyMTch02g060520.23	lavenderblush1
10	SolyMTch02g060520.30	lavenderblush1
10	SolyMTch02g060520.84	lavenderblush1
10	SolyMTch02g060520.49	lavenderblush1
10	SolyMTch02g060520.66	lavenderblush1
10	SolyMTch02g060520.42	lavenderblush1
10	SolyMTch02g060520.65	lavenderblush1
10	SolyMTch02g060520.61	lavenderblush1
10	SolyMTch02g060520.21	lavenderblush1
10	SolyMTch02g060520.81	lavenderblush1
10	SolyMTch02g060520.24	lavenderblush1
10	SolyMTch02g060520.74	lavenderblush1
10	SolyMTch02g060520.28	lavenderblush1
10	SolyMTch02g060520.31	lavenderblush1
10	SolyMTch02g060520.33	lavenderblush1
10	SolyMTch02g060520.72	lavenderblush1
10	SolyMTch02g060520.46	lavenderblush1
10	SolyMTch02g060520.68	lavenderblush1
10	SolyMTch02g060520.48	lavenderblush1
10	SolyMTch02g060520.62	lavenderblush1
10	SolyMTch02g060520.47	lavenderblush1
10	SolyMTch02g060520.40	lavenderblush1
10	SolyMTch02g060520.16	lavenderblush1
10	SolyMTch02g060520.44	lavenderblush1
10	SolyMTch09g253480.2	lavenderblush1
10	SolyMTch02g060520.288	lavenderblush1
10	SolyMTch02g060520.1	lavenderblush1
10	SolyMTch02g060520.82	lavenderblush1
10	SolyMTch02g060520.58	lavenderblush1
10	SolyMTch02g060520.22	lavenderblush1
10	SolyMTch09g253300.2	lavenderblush1
10	SolyMTch03g111080.1	lavenderblush1
10	SolyMTch01g014260.2	lavenderblush1
10	SolyMTch02g060520.285	lavenderblush1
10	SolyMTch02g060520.45	lavenderblush1
10	SolyMTch02g060520.52	lavenderblush1
11	SolyMTch04g123370.7	indianred3
11	SolyMTch01g004710.1	indianred3
11	SolyMTch01g022050.1	indianred3
11	SolyMTch05g144290.1	indianred3
11	SolyMTch04g117390.13	indianred3
11	SolyMTch02g072080.13	indianred3
11	SolyMTch08g240290.3	indianred3
11	SolyMTch12g335250.15	indianred3
11	SolyMTch02g050790.3	indianred3
11	SolyMTch08g238260.1	indianred3
11	SolyMTch01g045160.1	indianred3
11	SolyMTch09g263560.29	indianred3
11	SolyMTch01g029150.1	indianred3
11	SolyMTch03g108540.1	indianred3
11	SolyMTch01g043770.21	indianred3
11	SolyMTch04g123510.1	indianred3
11	SolyMTch09g274130.4	indianred3
11	SolyMTch03g108250.2	indianred3
11	SolyMTch06g175440.6	indianred3
11	SolyMTch01g021530.1	indianred3
11	SolyMTch06g196150.8	indianred3
11	SolyMTch08g239140.1	indianred3
11	SolyMTch08g248020.4	indianred3
11	SolyMTch12g346150.1	indianred3
11	SolyMTch02g068210.1	indianred3
11	SolyMTch06g176280.1	indianred3
11	SolyMTch11g311450.2	indianred3
11	SolyMTch10g288190.2	indianred3
11	SolyMTch01g003720.3	indianred3
11	SolyMTch01g043770.22	indianred3
11	SolyMTch07g218540.2	indianred3
11	SolyMTch06g196150.7	indianred3
11	SolyMTch01g043470.1	indianred3
11	SolyMTch11g323120.3	indianred3
11	SolyMTch02g069800.1	indianred3
11	SolyMTch12g336730.1	indianred3
11	SolyMTch04g131330.2	indianred3
11	SolyMTch02g079090.1	indianred3
11	SolyMTch07g215790.2	indianred3
11	SolyMTch08g233310.3	indianred3
11	SolyMTch12g350340.1	indianred3
11	SolyMTch06g179670.21	indianred3
11	SolyMTch01g017280.1	indianred3
11	SolyMTch07g212120.33	indianred3
11	SolyMTch06g179230.3	indianred3
11	SolyMTch11g323590.2	indianred3
11	SolyMTch10g296640.4	indianred3
11	SolyMTch12g341690.1	indianred3
11	SolyMTch07g203420.1	indianred3
11	SolyMTch11g309680.1	indianred3
11	SolyMTch12g335240.1	indianred3
11	SolyMTch06g195980.2	indianred3
11	SolyMTch12g339250.2	indianred3
11	SolyMTch01g003400.2	indianred3
11	SolyMTch12g339890.8	indianred3
11	SolyMTch02g050970.1	indianred3
11	SolyMTch02g062360.1	indianred3
11	SolyMTch12g346090.3	indianred3
11	SolyMTch05g149190.2	indianred3
11	SolyMTch11g318030.1	indianred3
11	SolyMTch08g244670.2	indianred3
12	SolyMTch08g240290.2	lightslateblue
12	SolyMTch01g021530.21	lightslateblue
12	SolyMTch07g219710.1	lightslateblue
12	SolyMTch07g209240.2	lightslateblue
12	SolyMTch02g059530.83	lightslateblue
12	SolyMTch02g059530.58	lightslateblue
12	SolyMTch01g025230.4	lightslateblue
12	SolyMTch02g059530.88	lightslateblue
12	SolyMTch02g062600.1	lightslateblue
12	SolyMTch01g032050.1	lightslateblue
12	SolyMTch11g305740.3	lightslateblue
12	SolyMTch10g288310.13	lightslateblue
12	SolyMTch01g042430.6	lightslateblue
12	SolyMTch02g056550.4	lightslateblue
12	SolyMTch04g140100.6	lightslateblue
12	SolyMTch08g236330.3	lightslateblue
12	SolyMTch01g017540.15	lightslateblue
12	SolyMTch01g038130.41	lightslateblue
12	SolyMTch06g194210.4	lightslateblue
12	SolyMTch01g017540.16	lightslateblue
12	SolyMTch12g348100.2	lightslateblue
12	SolyMTch08g231040.4	lightslateblue
12	SolyMTch05g163460.8	lightslateblue
12	SolyMTch12g348100.1	lightslateblue
12	SolyMTch10g290480.2	lightslateblue
12	SolyMTch12g335250.1	lightslateblue
12	SolyMTch09g263560.15	lightslateblue
12	SolyMTch02g077450.3	lightslateblue
12	SolyMTch02g054490.2	lightslateblue
12	SolyMTch01g038130.36	lightslateblue
12	SolyMTch07g206140.3	lightslateblue
12	SolyMTch05g148230.2	lightslateblue
12	SolyMTch01g021950.2	lightslateblue
12	SolyMTch07g205750.1	lightslateblue
12	SolyMTch01g038130.3	lightslateblue
12	SolyMTch02g059500.5	lightslateblue
12	SolyMTch03g087850.5	lightslateblue
12	SolyMTch02g069200.11	lightslateblue
12	SolyMTch12g343650.42	lightslateblue
12	SolyMTch12g343650.43	lightslateblue
12	SolyMTch01g023040.2	lightslateblue
12	SolyMTch12g328090.2	lightslateblue
12	SolyMTch01g040530.3	lightslateblue
12	SolyMTch01g038440.1	lightslateblue
12	SolyMTch11g314020.1	lightslateblue
12	SolyMTch08g247810.8	lightslateblue
12	SolyMTch12g349180.3	lightslateblue
12	SolyMTch09g260500.1	lightslateblue
12	SolyMTch10g287380.19	lightslateblue
12	SolyMTch02g064230.6	lightslateblue
12	SolyMTch06g180560.5	lightslateblue
12	SolyMTch07g200320.8	lightslateblue
12	SolyMTch11g314490.4	lightslateblue
12	SolyMTch01g017720.2	lightslateblue
12	SolyMTch01g017610.3	lightslateblue
12	SolyMTch03g113150.3	lightslateblue
12	SolyMTch07g203570.3	lightslateblue
12	SolyMTch12g344680.15	lightslateblue
12	SolyMTch01g040650.3	lightslateblue
12	SolyMTch01g017610.4	lightslateblue
12	SolyMTch09g263430.5	lightslateblue
12	SolyMTch01g021840.15	lightslateblue
12	SolyMTch02g055800.5	lightslateblue
12	SolyMTch01g042630.3	lightslateblue
12	SolyMTch12g334390.3	lightslateblue
12	SolyMTch06g190410.2	lightslateblue
13	SolyMTch08g224230.11	deeppink
13	SolyMTch01g011040.2	deeppink
13	SolyMTch02g061280.1	deeppink
13	SolyMTch04g117390.16	deeppink
13	SolyMTch10g300590.7	deeppink
13	SolyMTch05g151420.2	deeppink
13	SolyMTch02g077370.4	deeppink
13	SolyMTch12g340180.3	deeppink
13	SolyMTch01g011490.1	deeppink
13	SolyMTch01g004290.1	deeppink
13	SolyMTch08g227760.1	deeppink
13	SolyMTch02g068420.2	deeppink
13	SolyMTch01g017200.2	deeppink
13	SolyMTch08g228430.4	deeppink
13	SolyMTch09g251100.1	deeppink
13	SolyMTch01g043770.13	deeppink
13	SolyMTch10g284190.1	deeppink
13	SolyMTch11g322480.8	deeppink
13	SolyMTch08g228770.2	deeppink
13	SolyMTch06g173850.6	deeppink
13	SolyMTch03g094780.4	deeppink
13	SolyMTch10g280710.5	deeppink
13	SolyMTch10g299330.7	deeppink
13	SolyMTch08g248620.2	deeppink
13	SolyMTch01g003010.2	deeppink
13	SolyMTch08g242020.2	deeppink
13	SolyMTch12g343650.19	deeppink
13	SolyMTch10g282560.1	deeppink
13	SolyMTch11g309680.5	deeppink
13	SolyMTch12g343650.29	deeppink
13	SolyMTch03g086920.2	deeppink
13	SolyMTch09g273970.2	deeppink
13	SolyMTch12g329360.2	deeppink
13	SolyMTch06g193300.5	deeppink
13	SolyMTch09g270110.5	deeppink
13	SolyMTch11g314940.3	deeppink
13	SolyMTch01g041450.4	deeppink
13	SolyMTch03g090390.1	deeppink
13	SolyMTch12g335320.3	deeppink
13	SolyMTch07g206150.3	deeppink
13	SolyMTch06g170920.4	deeppink
13	SolyMTch02g066760.4	deeppink
13	SolyMTch12g347710.2	deeppink
13	SolyMTch06g185180.2	deeppink
13	SolyMTch10g290910.1	deeppink
13	SolyMTch08g232760.2	deeppink
13	SolyMTch12g332000.16	deeppink
13	SolyMTch10g294290.1	deeppink
13	SolyMTch04g128160.3	deeppink
13	SolyMTch05g159340.2	deeppink
13	SolyMTch09g268290.2	deeppink
13	SolyMTch08g241280.17	deeppink
13	SolyMTch12g348870.2	deeppink
14	SolyMTch02g046960.2	orangered1
14	SolyMTch11g313620.1	orangered1
14	SolyMTch11g318520.2	orangered1
14	SolyMTch10g285970.3	orangered1
14	SolyMTch08g236770.6	orangered1
14	SolyMTch12g332000.5	orangered1
14	SolyMTch02g055800.2	orangered1
14	SolyMTch10g297960.2	orangered1
14	SolyMTch11g305040.3	orangered1
14	SolyMTch10g286880.3	orangered1
14	SolyMTch08g232990.5	orangered1
14	SolyMTch01g014010.4	orangered1
14	SolyMTch05g145800.8	orangered1
14	SolyMTch12g342610.1	orangered1
14	SolyMTch09g273780.1	orangered1
14	SolyMTch01g016960.14	orangered1
14	SolyMTch09g250190.1	orangered1
14	SolyMTch06g175210.21	orangered1
14	SolyMTch05g152510.2	orangered1
14	SolyMTch08g229060.1	orangered1
14	SolyMTch07g214630.1	orangered1
14	SolyMTch08g248970.1	orangered1
14	SolyMTch02g060520.232	orangered1
14	SolyMTch04g138040.5	orangered1
14	SolyMTch04g139980.1	orangered1
14	SolyMTch01g023010.7	orangered1
14	SolyMTch06g171070.1	orangered1
14	SolyMTch12g335370.17	orangered1
14	SolyMTch01g008370.4	orangered1
14	SolyMTch08g225870.9	orangered1
14	SolyMTch08g242330.1	orangered1
14	SolyMTch08g229050.4	orangered1
14	SolyMTch05g145800.1	orangered1
14	SolyMTch12g347680.1	orangered1
14	SolyMTch09g251740.1	orangered1
14	SolyMTch03g086800.5	orangered1
14	SolyMTch02g063790.3	orangered1
14	SolyMTch01g018950.1	orangered1
14	SolyMTch03g086800.10	orangered1
14	SolyMTch12g333320.5	orangered1
14	SolyMTch09g253600.1	orangered1
14	SolyMTch04g132720.3	orangered1
14	SolyMTch01g016960.3	orangered1
14	SolyMTch07g202800.1	orangered1
14	SolyMTch05g148710.5	orangered1
14	SolyMTch02g054400.2	orangered1
14	SolyMTch02g068940.9	orangered1
14	SolyMTch06g178460.3	orangered1
14	SolyMTch10g289420.2	orangered1
14	SolyMTch01g010860.1	orangered1
14	SolyMTch09g249590.11	orangered1
14	SolyMTch05g165710.3	orangered1
14	SolyMTch05g167220.7	orangered1
14	SolyMTch12g326780.2	orangered1
14	SolyMTch12g347670.1	orangered1
14	SolyMTch10g295300.2	orangered1
14	SolyMTch04g140970.3	orangered1
14	SolyMTch03g112540.3	orangered1
14	SolyMTch03g101480.1	orangered1
14	SolyMTch05g160030.2	orangered1
14	SolyMTch10g293140.2	orangered1
14	SolyMTch06g174080.2	orangered1
14	SolyMTch08g228430.3	orangered1
14	SolyMTch04g142700.3	orangered1
14	SolyMTch11g303190.2	orangered1
14	SolyMTch12g330940.6	orangered1
14	SolyMTch11g309600.7	orangered1
14	SolyMTch05g146280.3	orangered1
15	SolyMTch01g026750.2	darkgreen
15	SolyMTch06g187530.1	darkgreen
15	SolyMTch11g310800.1	darkgreen
15	SolyMTch08g232620.1	darkgreen
15	SolyMTch01g033270.8	darkgreen
15	SolyMTch11g318300.1	darkgreen
15	SolyMTch02g050710.3	darkgreen
15	SolyMTch04g129030.1	darkgreen
15	SolyMTch09g262980.1	darkgreen
15	SolyMTch03g091690.1	darkgreen
15	SolyMTch02g050900.2	darkgreen
15	SolyMTch11g310790.2	darkgreen
15	SolyMTch07g206680.2	darkgreen
15	SolyMTch01g007240.1	darkgreen
15	SolyMTch06g178800.1	darkgreen
15	SolyMTch05g145020.3	darkgreen
15	SolyMTch06g185010.1	darkgreen
15	SolyMTch12g337960.2	darkgreen
15	SolyMTch01g009350.3	darkgreen
15	SolyMTch10g294010.8	darkgreen
15	SolyMTch02g053090.1	darkgreen
15	SolyMTch09g251390.1	darkgreen
15	SolyMTch07g221280.2	darkgreen
15	SolyMTch01g007140.8	darkgreen
15	SolyMTch09g260830.1	darkgreen
15	SolyMTch10g289260.1	darkgreen
15	SolyMTch07g200320.5	darkgreen
15	SolyMTch07g214090.1	darkgreen
15	SolyMTch05g151810.2	darkgreen
15	SolyMTch06g181490.3	darkgreen
15	SolyMTch09g264330.1	darkgreen
15	SolyMTch10g289790.2	darkgreen
15	SolyMTch09g255760.1	darkgreen
15	SolyMTch06g190050.2	darkgreen
15	SolyMTch01g020950.1	darkgreen
15	SolyMTch02g078480.4	darkgreen
15	SolyMTch03g097240.6	darkgreen
15	SolyMTch05g160660.5	darkgreen
15	SolyMTch04g115670.6	darkgreen
15	SolyMTch02g074010.2	darkgreen
15	SolyMTch06g182680.3	darkgreen
15	SolyMTch07g212170.3	darkgreen
15	SolyMTch04g118190.3	darkgreen
15	SolyMTch12g345730.5	darkgreen
15	SolyMTch07g215840.1	darkgreen
15	SolyMTch08g240660.1	darkgreen
15	SolyMTch01g020150.1	darkgreen
15	SolyMTch01g018700.3	darkgreen
15	SolyMTch01g027960.1	darkgreen
15	SolyMTch07g206200.1	darkgreen
15	SolyMTch10g289640.11	darkgreen
15	SolyMTch01g015160.2	darkgreen
15	SolyMTch08g224770.17	darkgreen
15	SolyMTch10g284980.10	darkgreen
15	SolyMTch02g055000.3	darkgreen
15	SolyMTch04g119350.1	darkgreen
15	SolyMTch09g259760.2	darkgreen
15	SolyMTch04g132760.4	darkgreen
15	SolyMTch03g084980.1	darkgreen
15	SolyMTch01g018930.42	darkgreen
15	SolyMTch06g177980.6	darkgreen
15	SolyMTch02g065570.3	darkgreen
15	SolyMTch03g080670.1	darkgreen
15	SolyMTch11g321100.1	darkgreen
15	SolyMTch03g113640.4	darkgreen
15	SolyMTch10g277090.3	darkgreen
15	SolyMTch07g212130.1	darkgreen
15	SolyMTch10g283140.1	darkgreen
15	SolyMTch06g191240.2	darkgreen
15	SolyMTch06g185090.1	darkgreen
15	SolyMTch05g157500.3	darkgreen
15	SolyMTch11g321150.1	darkgreen
15	SolyMTch02g079140.1	darkgreen
15	SolyMTch05g164420.2	darkgreen
15	SolyMTch07g222740.1	darkgreen
15	SolyMTch02g049840.3	darkgreen
15	SolyMTch03g112800.1	darkgreen
15	SolyMTch01g026560.2	darkgreen
15	SolyMTch01g035750.1	darkgreen
15	SolyMTch12g344470.23	darkgreen
15	SolyMTch01g036720.3	darkgreen
15	SolyMTch01g030810.2	darkgreen
15	SolyMTch02g045810.3	darkgreen
15	SolyMTch11g320790.4	darkgreen
15	SolyMTch05g163780.1	darkgreen
15	SolyMTch12g328560.1	darkgreen
15	SolyMTch01g043160.1	darkgreen
15	SolyMTch01g036120.2	darkgreen
15	SolyMTch10g290990.2	darkgreen
15	SolyMTch02g053640.8	darkgreen
15	SolyMTch03g110220.3	darkgreen
15	SolyMTch05g160470.5	darkgreen
15	SolyMTch05g159240.13	darkgreen
15	SolyMTch11g304500.9	darkgreen
15	SolyMTch01g008710.1	darkgreen
15	SolyMTch05g168450.3	darkgreen
15	SolyMTch06g185570.13	darkgreen
15	SolyMTch03g110580.2	darkgreen
15	SolyMTch02g066820.2	darkgreen
15	SolyMTch08g231580.2	darkgreen
15	SolyMTch01g017290.1	darkgreen
15	SolyMTch07g204920.7	darkgreen
15	SolyMTch03g102990.2	darkgreen
15	SolyMTch08g246740.9	darkgreen
15	SolyMTch11g324490.2	darkgreen
15	SolyMTch10g287970.4	darkgreen
15	SolyMTch03g100320.3	darkgreen
15	SolyMTch09g261120.2	darkgreen
15	SolyMTch07g211670.1	darkgreen
15	SolyMTch10g277610.1	darkgreen
15	SolyMTch01g006910.3	darkgreen
15	SolyMTch09g263560.14	darkgreen
15	SolyMTch08g240500.37	darkgreen
15	SolyMTch01g015650.1	darkgreen
15	SolyMTch12g337980.3	darkgreen
15	SolyMTch01g038130.28	darkgreen
15	SolyMTch08g239220.4	darkgreen
15	SolyMTch10g283560.1	darkgreen
15	SolyMTch12g344680.9	darkgreen
15	SolyMTch08g247420.4	darkgreen
15	SolyMTch01g020240.7	darkgreen
15	SolyMTch05g149220.2	darkgreen
15	SolyMTch05g157250.1	darkgreen
15	SolyMTch04g126450.4	darkgreen
15	SolyMTch11g309800.6	darkgreen
15	SolyMTch07g204920.8	darkgreen
15	SolyMTch02g063980.2	darkgreen
15	SolyMTch11g314400.1	darkgreen
15	SolyMTch01g025690.1	darkgreen
15	SolyMTch03g087910.5	darkgreen
15	SolyMTch02g066280.2	darkgreen
15	SolyMTch03g099670.3	darkgreen
15	SolyMTch01g024310.1	darkgreen
15	SolyMTch09g251910.3	darkgreen
15	SolyMTch08g232480.5	darkgreen
15	SolyMTch09g259860.10	darkgreen
15	SolyMTch01g028090.1	darkgreen
15	SolyMTch05g147860.2	darkgreen
15	SolyMTch05g145340.2	darkgreen
15	SolyMTch12g326540.4	darkgreen
15	SolyMTch06g184620.1	darkgreen
15	SolyMTch03g108200.1	darkgreen
15	SolyMTch09g263130.1	darkgreen
15	SolyMTch03g084190.1	darkgreen
15	SolyMTch10g278660.1	darkgreen
15	SolyMTch01g040850.1	darkgreen
15	SolyMTch08g247420.2	darkgreen
15	SolyMTch12g344680.5	darkgreen
15	SolyMTch05g159390.1	darkgreen
15	SolyMTch05g146190.1	darkgreen
15	SolyMTch10g279840.13	darkgreen
15	SolyMTch08g231710.2	darkgreen
15	SolyMTch03g108570.1	darkgreen
15	SolyMTch03g081800.3	darkgreen
15	SolyMTch04g116680.3	darkgreen
15	SolyMTch12g335360.20	darkgreen
15	SolyMTch04g140070.3	darkgreen
15	SolyMTch06g196470.8	darkgreen
15	SolyMTch07g215710.1	darkgreen
15	SolyMTch01g034320.45	darkgreen
15	SolyMTch03g084640.1	darkgreen
15	SolyMTch04g135700.1	darkgreen
15	SolyMTch06g184190.6	darkgreen
15	SolyMTch01g034750.4	darkgreen
15	SolyMTch12g326550.4	darkgreen
15	SolyMTch06g197000.3	darkgreen
15	SolyMTch10g301690.2	darkgreen
15	SolyMTch03g081910.8	darkgreen
15	SolyMTch10g290330.1	darkgreen
15	SolyMTch06g181130.1	darkgreen
15	SolyMTch08g240500.38	darkgreen
15	SolyMTch02g070040.2	darkgreen
15	SolyMTch09g264980.6	darkgreen
15	SolyMTch09g257140.2	darkgreen
15	SolyMTch03g105510.2	darkgreen
15	SolyMTch10g294010.10	darkgreen
15	SolyMTch02g075280.2	darkgreen
15	SolyMTch03g087910.3	darkgreen
15	SolyMTch07g206040.1	darkgreen
15	SolyMTch09g254800.19	darkgreen
15	SolyMTch08g233310.2	darkgreen
15	SolyMTch10g284770.13	darkgreen
15	SolyMTch06g196110.2	darkgreen
15	SolyMTch06g187070.4	darkgreen
15	SolyMTch08g240590.4	darkgreen
15	SolyMTch10g299870.2	darkgreen
15	SolyMTch06g172290.3	darkgreen
15	SolyMTch07g206420.15	darkgreen
15	SolyMTch12g326070.2	darkgreen
15	SolyMTch07g221280.3	darkgreen
15	SolyMTch01g006210.1	darkgreen
15	SolyMTch02g075500.11	darkgreen
15	SolyMTch04g122990.1	darkgreen
15	SolyMTch05g149540.1	darkgreen
15	SolyMTch01g030320.2	darkgreen
15	SolyMTch04g126650.1	darkgreen
15	SolyMTch08g237770.2	darkgreen
15	SolyMTch03g082520.1	darkgreen
15	SolyMTch03g106940.8	darkgreen
15	SolyMTch04g137240.1	darkgreen
15	SolyMTch09g271320.3	darkgreen
15	SolyMTch02g070980.3	darkgreen
15	SolyMTch04g129730.1	darkgreen
15	SolyMTch03g080020.1	darkgreen
15	SolyMTch12g329550.19	darkgreen
15	SolyMTch10g300140.1	darkgreen
15	SolyMTch04g141810.1	darkgreen
15	SolyMTch09g249560.7	darkgreen
15	SolyMTch11g322540.1	darkgreen
15	SolyMTch03g090680.1	darkgreen
15	SolyMTch09g274570.1	darkgreen
15	SolyMTch03g090460.2	darkgreen
15	SolyMTch06g183160.1	darkgreen
15	SolyMTch02g069290.10	darkgreen
15	SolyMTch03g093980.9	darkgreen
15	SolyMTch02g054490.6	darkgreen
15	SolyMTch01g039200.3	darkgreen
15	SolyMTch07g209210.1	darkgreen
15	SolyMTch12g333630.1	darkgreen
15	SolyMTch11g308230.1	darkgreen
15	SolyMTch01g021580.2	darkgreen
15	SolyMTch02g071740.1	darkgreen
15	SolyMTch05g165000.1	darkgreen
15	SolyMTch04g133020.2	darkgreen
15	SolyMTch05g150030.13	darkgreen
15	SolyMTch02g060110.13	darkgreen
15	SolyMTch09g270470.5	darkgreen
15	SolyMTch02g062290.1	darkgreen
15	SolyMTch08g241940.3	darkgreen
15	SolyMTch04g118530.9	darkgreen
15	SolyMTch02g078480.7	darkgreen
15	SolyMTch07g218380.2	darkgreen
15	SolyMTch12g344680.6	darkgreen
15	SolyMTch03g088880.2	darkgreen
15	SolyMTch03g102640.13	darkgreen
15	SolyMTch01g017600.14	darkgreen
15	SolyMTch07g203380.5	darkgreen
15	SolyMTch12g333640.1	darkgreen
15	SolyMTch01g018650.2	darkgreen
15	SolyMTch03g081870.2	darkgreen
15	SolyMTch03g108850.9	darkgreen
15	SolyMTch03g096460.3	darkgreen
15	SolyMTch08g242250.2	darkgreen
15	SolyMTch12g339520.4	darkgreen
15	SolyMTch11g323350.6	darkgreen
15	SolyMTch03g096690.2	darkgreen
15	SolyMTch07g208690.21	darkgreen
15	SolyMTch09g272360.2	darkgreen
15	SolyMTch08g226010.8	darkgreen
15	SolyMTch10g289440.5	darkgreen
15	SolyMTch11g317580.5	darkgreen
15	SolyMTch03g097610.3	darkgreen
15	SolyMTch02g060410.1	darkgreen
15	SolyMTch02g061390.1	darkgreen
15	SolyMTch05g151090.2	darkgreen
15	SolyMTch10g296660.2	darkgreen
15	SolyMTch04g129740.5	darkgreen
15	SolyMTch11g308310.1	darkgreen
15	SolyMTch11g303630.2	darkgreen
15	SolyMTch01g043540.9	darkgreen
15	SolyMTch01g006940.1	darkgreen
15	SolyMTch12g351010.3	darkgreen
15	SolyMTch09g272070.3	darkgreen
15	SolyMTch09g258890.2	darkgreen
15	SolyMTch11g320080.1	darkgreen
15	SolyMTch07g207610.8	darkgreen
15	SolyMTch03g094320.14	darkgreen
15	SolyMTch12g343650.22	darkgreen
15	SolyMTch02g078510.4	darkgreen
15	SolyMTch08g233030.3	darkgreen
15	SolyMTch02g070530.27	darkgreen
15	SolyMTch03g111490.3	darkgreen
15	SolyMTch07g202660.1	darkgreen
15	SolyMTch08g240590.2	darkgreen
15	SolyMTch10g281350.1	darkgreen
15	SolyMTch06g177710.1	darkgreen
15	SolyMTch03g088040.2	darkgreen
15	SolyMTch07g206160.2	darkgreen
15	SolyMTch10g293030.6	darkgreen
15	SolyMTch05g164330.3	darkgreen
15	SolyMTch12g346730.1	darkgreen
15	SolyMTch05g163940.4	darkgreen
15	SolyMTch01g034010.1	darkgreen
15	SolyMTch09g257400.1	darkgreen
15	SolyMTch11g303190.6	darkgreen
15	SolyMTch07g219160.2	darkgreen
15	SolyMTch06g184190.10	darkgreen
15	SolyMTch07g208680.17	darkgreen
15	SolyMTch09g251550.1	darkgreen
15	SolyMTch06g190930.1	darkgreen
15	SolyMTch01g041220.1	darkgreen
15	SolyMTch05g166170.1	darkgreen
15	SolyMTch12g351010.2	darkgreen
15	SolyMTch06g181780.2	darkgreen
15	SolyMTch04g126170.2	darkgreen
15	SolyMTch03g082300.4	darkgreen
15	SolyMTch09g261700.14	darkgreen
15	SolyMTch10g290940.3	darkgreen
15	SolyMTch03g098740.2	darkgreen
15	SolyMTch05g144440.4	darkgreen
15	SolyMTch02g049300.2	darkgreen
15	SolyMTch03g092180.1	darkgreen
15	SolyMTch03g110530.2	darkgreen
15	SolyMTch07g212850.1	darkgreen
15	SolyMTch04g131270.12	darkgreen
15	SolyMTch03g093730.2	darkgreen
15	SolyMTch06g190920.1	darkgreen
15	SolyMTch05g144180.12	darkgreen
15	SolyMTch01g041230.1	darkgreen
15	SolyMTch08g227690.2	darkgreen
15	SolyMTch12g329470.8	darkgreen
15	SolyMTch05g152690.1	darkgreen
15	SolyMTch02g049900.1	darkgreen
15	SolyMTch08g238810.1	darkgreen
15	SolyMTch12g340270.3	darkgreen
15	SolyMTch06g181800.4	darkgreen
15	SolyMTch07g200050.1	darkgreen
15	SolyMTch12g331060.1	darkgreen
15	SolyMTch01g034740.3	darkgreen
15	SolyMTch02g056560.1	darkgreen
15	SolyMTch02g046620.13	darkgreen
15	SolyMTch10g298290.1	darkgreen
15	SolyMTch02g077760.4	darkgreen
15	SolyMTch06g185070.1	darkgreen
15	SolyMTch05g147600.3	darkgreen
15	SolyMTch07g215980.2	darkgreen
15	SolyMTch03g084950.5	darkgreen
15	SolyMTch09g249630.4	darkgreen
15	SolyMTch03g101230.1	darkgreen
15	SolyMTch09g264320.3	darkgreen
15	SolyMTch07g220240.3	darkgreen
15	SolyMTch09g263510.3	darkgreen
15	SolyMTch09g257390.1	darkgreen
15	SolyMTch04g137620.4	darkgreen
15	SolyMTch02g059140.4	darkgreen
15	SolyMTch05g150100.1	darkgreen
15	SolyMTch01g009350.4	darkgreen
15	SolyMTch03g086300.3	darkgreen
15	SolyMTch01g003230.2	darkgreen
15	SolyMTch04g128250.1	darkgreen
15	SolyMTch08g225310.7	darkgreen
15	SolyMTch04g134850.3	darkgreen
15	SolyMTch09g270070.7	darkgreen
15	SolyMTch10g289640.23	darkgreen
15	SolyMTch07g209350.1	darkgreen
15	SolyMTch03g105760.5	darkgreen
15	SolyMTch10g278490.2	darkgreen
15	SolyMTch03g107350.1	darkgreen
15	SolyMTch07g209620.1	darkgreen
15	SolyMTch03g107350.4	darkgreen
15	SolyMTch06g187420.11	darkgreen
15	SolyMTch11g314760.4	darkgreen
15	SolyMTch07g203660.14	darkgreen
15	SolyMTch02g055900.13	darkgreen
15	SolyMTch02g061270.2	darkgreen
15	SolyMTch07g211670.3	darkgreen
15	SolyMTch06g185180.4	darkgreen
15	SolyMTch03g102340.1	darkgreen
15	SolyMTch05g145870.3	darkgreen
15	SolyMTch07g220290.5	darkgreen
15	SolyMTch04g125650.1	darkgreen
15	SolyMTch10g277170.3	darkgreen
15	SolyMTch07g211360.1	darkgreen
15	SolyMTch07g198590.1	darkgreen
15	SolyMTch01g033650.5	darkgreen
15	SolyMTch07g209020.8	darkgreen
15	SolyMTch04g136440.1	darkgreen
15	SolyMTch03g087850.7	darkgreen
15	SolyMTch01g043940.1	darkgreen
15	SolyMTch01g034360.30	darkgreen
15	SolyMTch01g017000.10	darkgreen
15	SolyMTch07g206290.1	darkgreen
15	SolyMTch01g014010.1	darkgreen
15	SolyMTch11g322540.2	darkgreen
15	SolyMTch05g166540.2	darkgreen
15	SolyMTch10g282990.1	darkgreen
15	SolyMTch01g030340.3	darkgreen
15	SolyMTch02g078660.5	darkgreen
15	SolyMTch05g159240.16	darkgreen
15	SolyMTch11g305130.19	darkgreen
15	SolyMTch10g298040.1	darkgreen
15	SolyMTch05g153380.6	darkgreen
15	SolyMTch12g329520.1	darkgreen
15	SolyMTch02g065390.1	darkgreen
15	SolyMTch06g195900.2	darkgreen
15	SolyMTch07g206400.2	darkgreen
15	SolyMTch10g277710.4	darkgreen
15	SolyMTch04g128360.4	darkgreen
15	SolyMTch02g060520.270	darkgreen
15	SolyMTch06g185410.8	darkgreen
15	SolyMTch07g216210.8	darkgreen
15	SolyMTch10g295490.3	darkgreen
15	SolyMTch01g015140.4	darkgreen
15	SolyMTch03g100220.1	darkgreen
15	SolyMTch02g048580.3	darkgreen
15	SolyMTch07g204760.2	darkgreen
15	SolyMTch06g196560.10	darkgreen
15	SolyMTch11g304700.1	darkgreen
15	SolyMTch03g080570.11	darkgreen
15	SolyMTch07g208690.3	darkgreen
15	SolyMTch07g219160.1	darkgreen
15	SolyMTch05g162710.54	darkgreen
15	SolyMTch06g172400.1	darkgreen
15	SolyMTch02g058550.1	darkgreen
15	SolyMTch01g021530.61	darkgreen
15	SolyMTch03g089810.1	darkgreen
15	SolyMTch11g307540.1	darkgreen
15	SolyMTch04g118410.1	darkgreen
15	SolyMTch05g156030.2	darkgreen
15	SolyMTch11g306060.9	darkgreen
15	SolyMTch03g084310.5	darkgreen
15	SolyMTch09g258600.2	darkgreen
15	SolyMTch03g106280.3	darkgreen
15	SolyMTch06g181840.2	darkgreen
15	SolyMTch07g203650.1	darkgreen
15	SolyMTch01g040530.26	darkgreen
15	SolyMTch01g002780.2	darkgreen
15	SolyMTch03g098140.1	darkgreen
15	SolyMTch06g191560.1	darkgreen
15	SolyMTch01g020590.8	darkgreen
15	SolyMTch06g187730.5	darkgreen
15	SolyMTch06g176290.4	darkgreen
15	SolyMTch04g131140.3	darkgreen
15	SolyMTch06g196470.3	darkgreen
15	SolyMTch01g018930.26	darkgreen
15	SolyMTch06g179750.5	darkgreen
15	SolyMTch12g335320.9	darkgreen
15	SolyMTch09g263870.1	darkgreen
15	SolyMTch11g302550.7	darkgreen
15	SolyMTch03g110780.4	darkgreen
15	SolyMTch02g073630.2	darkgreen
15	SolyMTch07g218200.3	darkgreen
15	SolyMTch01g013820.3	darkgreen
15	SolyMTch09g274100.6	darkgreen
15	SolyMTch03g083960.1	darkgreen
15	SolyMTch12g337590.5	darkgreen
15	SolyMTch12g333120.1	darkgreen
15	SolyMTch06g173560.1	darkgreen
15	SolyMTch01g022060.8	darkgreen
15	SolyMTch01g021860.3	darkgreen
15	SolyMTch01g034360.64	darkgreen
15	SolyMTch02g060520.273	darkgreen
15	SolyMTch12g350210.1	darkgreen
15	SolyMTch12g335440.3	darkgreen
15	SolyMTch11g304360.2	darkgreen
15	SolyMTch01g003790.4	darkgreen
15	SolyMTch06g174810.4	darkgreen
15	SolyMTch03g097960.2	darkgreen
15	SolyMTch09g259740.3	darkgreen
15	SolyMTch01g034370.4	darkgreen
15	SolyMTch02g068260.5	darkgreen
15	SolyMTch08g236910.9	darkgreen
15	SolyMTch07g215550.1	darkgreen
15	SolyMTch02g076250.6	darkgreen
15	SolyMTch03g094590.2	darkgreen
15	SolyMTch11g321140.10	darkgreen
15	SolyMTch02g048140.17	darkgreen
15	SolyMTch09g268200.2	darkgreen
15	SolyMTch01g043500.18	darkgreen
15	SolyMTch09g251970.2	darkgreen
15	SolyMTch09g263190.12	darkgreen
15	SolyMTch07g214110.1	darkgreen
15	SolyMTch01g021530.62	darkgreen
15	SolyMTch07g206150.7	darkgreen
15	SolyMTch05g154580.1	darkgreen
15	SolyMTch08g230890.1	darkgreen
15	SolyMTch02g056560.4	darkgreen
15	SolyMTch06g194780.1	darkgreen
15	SolyMTch07g199210.7	darkgreen
15	SolyMTch04g129760.4	darkgreen
15	SolyMTch12g327090.1	darkgreen
15	SolyMTch12g329270.1	darkgreen
15	SolyMTch04g121050.1	darkgreen
15	SolyMTch02g067180.2	darkgreen
15	SolyMTch12g345560.6	darkgreen
15	SolyMTch01g039640.1	darkgreen
15	SolyMTch05g167460.2	darkgreen
15	SolyMTch04g116580.1	darkgreen
15	SolyMTch10g299080.1	darkgreen
15	SolyMTch12g343720.5	darkgreen
15	SolyMTch05g155110.1	darkgreen
15	SolyMTch12g329550.33	darkgreen
15	SolyMTch06g180040.2	darkgreen
15	SolyMTch05g154040.1	darkgreen
15	SolyMTch03g097950.6	darkgreen
15	SolyMTch08g236610.1	darkgreen
15	SolyMTch01g034360.43	darkgreen
15	SolyMTch10g283700.1	darkgreen
16	SolyMTch02g060520.263	slateblue
16	SolyMTch02g060520.183	slateblue
16	SolyMTch02g060520.217	slateblue
16	SolyMTch02g060520.250	slateblue
16	SolyMTch02g060520.222	slateblue
16	SolyMTch02g060520.225	slateblue
16	SolyMTch02g060520.251	slateblue
16	SolyMTch02g060520.159	slateblue
16	SolyMTch02g060520.196	slateblue
16	SolyMTch02g060520.219	slateblue
16	SolyMTch02g060520.238	slateblue
16	SolyMTch02g060520.265	slateblue
16	SolyMTch02g060520.208	slateblue
16	SolyMTch02g060520.153	slateblue
16	SolyMTch02g060520.188	slateblue
16	SolyMTch02g060520.228	slateblue
16	SolyMTch02g060520.237	slateblue
16	SolyMTch02g060520.205	slateblue
16	SolyMTch02g060520.213	slateblue
16	SolyMTch02g060520.144	slateblue
16	SolyMTch02g060520.212	slateblue
16	SolyMTch02g060520.133	slateblue
16	SolyMTch02g060520.175	slateblue
16	SolyMTch02g060520.127	slateblue
16	SolyMTch02g060520.181	slateblue
16	SolyMTch02g060520.254	slateblue
16	SolyMTch02g060520.124	slateblue
16	SolyMTch02g060520.245	slateblue
16	SolyMTch02g060520.201	slateblue
16	SolyMTch02g060520.235	slateblue
16	SolyMTch02g060520.171	slateblue
16	SolyMTch02g060520.142	slateblue
16	SolyMTch02g060520.191	slateblue
16	SolyMTch03g086660.27	slateblue
16	SolyMTch07g215200.2	slateblue
17	SolyMTch06g188320.1	darkturquoise
17	SolyMTch01g034820.2	darkturquoise
17	SolyMTch07g197570.1	darkturquoise
17	SolyMTch11g314580.3	darkturquoise
17	SolyMTch05g152550.3	darkturquoise
17	SolyMTch06g187690.2	darkturquoise
17	SolyMTch04g129680.1	darkturquoise
17	SolyMTch03g091910.2	darkturquoise
17	SolyMTch03g090730.1	darkturquoise
17	SolyMTch10g287970.2	darkturquoise
17	SolyMTch03g111320.1	darkturquoise
17	SolyMTch01g034360.46	darkturquoise
17	SolyMTch02g063780.2	darkturquoise
17	SolyMTch11g314830.2	darkturquoise
17	SolyMTch03g097850.17	darkturquoise
17	SolyMTch01g044940.1	darkturquoise
17	SolyMTch04g128620.2	darkturquoise
17	SolyMTch01g014450.2	darkturquoise
17	SolyMTch07g210520.6	darkturquoise
17	SolyMTch04g116280.8	darkturquoise
17	SolyMTch11g306060.6	darkturquoise
17	SolyMTch02g053560.3	darkturquoise
17	SolyMTch07g213650.3	darkturquoise
17	SolyMTch07g199030.2	darkturquoise
17	SolyMTch06g196560.8	darkturquoise
17	SolyMTch06g178550.2	darkturquoise
17	SolyMTch09g261130.4	darkturquoise
17	SolyMTch01g038130.10	darkturquoise
17	SolyMTch07g213070.1	darkturquoise
17	SolyMTch01g026060.1	darkturquoise
17	SolyMTch03g113270.1	darkturquoise
17	SolyMTch01g036380.3	darkturquoise
17	SolyMTch12g348830.1	darkturquoise
17	SolyMTch10g297260.1	darkturquoise
17	SolyMTch03g094110.2	darkturquoise
17	SolyMTch10g294370.4	darkturquoise
17	SolyMTch03g092150.15	darkturquoise
17	SolyMTch05g144340.3	darkturquoise
17	SolyMTch02g070420.3	darkturquoise
17	SolyMTch11g317830.3	darkturquoise
17	SolyMTch07g202100.1	darkturquoise
17	SolyMTch06g189220.1	darkturquoise
17	SolyMTch10g289670.1	darkturquoise
17	SolyMTch08g237630.1	darkturquoise
17	SolyMTch12g344000.1	darkturquoise
17	SolyMTch01g027720.7	darkturquoise
17	SolyMTch06g183830.1	darkturquoise
17	SolyMTch10g294830.7	darkturquoise
17	SolyMTch03g099810.2	darkturquoise
17	SolyMTch11g310360.1	darkturquoise
17	SolyMTch10g286710.1	darkturquoise
17	SolyMTch11g312770.4	darkturquoise
17	SolyMTch06g191980.2	darkturquoise
17	SolyMTch12g335360.3	darkturquoise
17	SolyMTch06g181480.2	darkturquoise
17	SolyMTch02g060730.24	darkturquoise
17	SolyMTch10g299580.6	darkturquoise
17	SolyMTch01g021530.17	darkturquoise
17	SolyMTch09g253280.1	darkturquoise
17	SolyMTch05g162010.2	darkturquoise
17	SolyMTch06g181960.4	darkturquoise
17	SolyMTch04g142310.1	darkturquoise
17	SolyMTch04g123690.2	darkturquoise
17	SolyMTch08g226400.3	darkturquoise
17	SolyMTch02g046940.2	darkturquoise
17	SolyMTch01g011200.1	darkturquoise
17	SolyMTch11g305190.2	darkturquoise
17	SolyMTch01g014460.1	darkturquoise
17	SolyMTch03g112910.2	darkturquoise
17	SolyMTch06g183440.5	darkturquoise
17	SolyMTch02g069000.2	darkturquoise
17	SolyMTch07g203670.1	darkturquoise
17	SolyMTch01g017960.6	darkturquoise
17	SolyMTch08g236400.4	darkturquoise
17	SolyMTch03g105940.7	darkturquoise
17	SolyMTch09g268500.8	darkturquoise
17	SolyMTch04g140540.2	darkturquoise
17	SolyMTch03g091750.1	darkturquoise
17	SolyMTch01g040000.4	darkturquoise
17	SolyMTch03g093060.1	darkturquoise
17	SolyMTch06g172550.6	darkturquoise
17	SolyMTch02g066360.30	darkturquoise
17	SolyMTch02g060520.296	darkturquoise
17	SolyMTch06g189040.1	darkturquoise
17	SolyMTch10g289700.1	darkturquoise
17	SolyMTch02g046260.1	darkturquoise
17	SolyMTch08g241450.10	darkturquoise
17	SolyMTch09g265630.1	darkturquoise
17	SolyMTch11g324240.8	darkturquoise
17	SolyMTch06g192810.1	darkturquoise
17	SolyMTch10g294640.2	darkturquoise
17	SolyMTch12g333150.1	darkturquoise
17	SolyMTch04g116840.1	darkturquoise
17	SolyMTch08g230590.1	darkturquoise
17	SolyMTch02g059440.1	darkturquoise
17	SolyMTch11g304150.2	darkturquoise
17	SolyMTch01g017370.1	darkturquoise
17	SolyMTch02g067740.1	darkturquoise
17	SolyMTch12g336080.4	darkturquoise
17	SolyMTch09g255270.1	darkturquoise
17	SolyMTch01g041780.3	darkturquoise
17	SolyMTch04g133220.2	darkturquoise
17	SolyMTch05g158530.1	darkturquoise
17	SolyMTch10g293740.5	darkturquoise
17	SolyMTch06g183440.4	darkturquoise
17	SolyMTch02g077270.2	darkturquoise
17	SolyMTch08g241020.5	darkturquoise
17	SolyMTch03g099470.1	darkturquoise
17	SolyMTch10g298200.3	darkturquoise
17	SolyMTch12g341820.4	darkturquoise
17	SolyMTch01g004940.1	darkturquoise
17	SolyMTch01g009070.1	darkturquoise
17	SolyMTch02g069060.2	darkturquoise
17	SolyMTch02g063000.7	darkturquoise
17	SolyMTch06g196940.2	darkturquoise
17	SolyMTch10g284880.1	darkturquoise
17	SolyMTch06g173810.2	darkturquoise
17	SolyMTch02g069000.1	darkturquoise
17	SolyMTch05g146490.4	darkturquoise
17	SolyMTch06g184170.6	darkturquoise
17	SolyMTch01g008370.24	darkturquoise
17	SolyMTch01g034540.1	darkturquoise
17	SolyMTch02g078130.4	darkturquoise
17	SolyMTch12g350180.1	darkturquoise
17	SolyMTch02g052810.3	darkturquoise
17	SolyMTch04g124070.2	darkturquoise
17	SolyMTch00g001120.2	darkturquoise
17	SolyMTch04g130530.10	darkturquoise
17	SolyMTch10g297770.3	darkturquoise
17	SolyMTch09g257300.4	darkturquoise
17	SolyMTch01g004140.2	darkturquoise
17	SolyMTch12g346610.10	darkturquoise
17	SolyMTch01g008370.25	darkturquoise
17	SolyMTch01g041960.3	darkturquoise
17	SolyMTch06g192690.2	darkturquoise
17	SolyMTch04g127610.2	darkturquoise
17	SolyMTch12g348840.1	darkturquoise
17	SolyMTch06g190700.7	darkturquoise
17	SolyMTch09g251120.1	darkturquoise
17	SolyMTch09g270810.3	darkturquoise
17	SolyMTch01g016060.4	darkturquoise
17	SolyMTch03g108670.2	darkturquoise
17	SolyMTch02g077760.6	darkturquoise
17	SolyMTch02g060520.176	darkturquoise
17	SolyMTch05g165850.5	darkturquoise
17	SolyMTch12g326370.1	darkturquoise
17	SolyMTch05g166760.4	darkturquoise
17	SolyMTch07g218850.2	darkturquoise
17	SolyMTch10g289650.2	darkturquoise
17	SolyMTch01g003340.3	darkturquoise
17	SolyMTch10g279880.5	darkturquoise
17	SolyMTch01g038130.6	darkturquoise
17	SolyMTch09g259480.1	darkturquoise
17	SolyMTch12g336830.1	darkturquoise
17	SolyMTch03g087480.5	darkturquoise
17	SolyMTch04g131250.3	darkturquoise
17	SolyMTch01g002860.7	darkturquoise
17	SolyMTch01g034360.63	darkturquoise
17	SolyMTch04g122460.1	darkturquoise
17	SolyMTch02g065410.4	darkturquoise
17	SolyMTch05g166510.3	darkturquoise
17	SolyMTch04g124830.3	darkturquoise
17	SolyMTch06g170920.3	darkturquoise
17	SolyMTch05g157100.1	darkturquoise
17	SolyMTch04g129600.2	darkturquoise
17	SolyMTch11g304360.3	darkturquoise
17	SolyMTch05g149570.2	darkturquoise
17	SolyMTch01g032070.4	darkturquoise
17	SolyMTch02g056400.5	darkturquoise
17	SolyMTch01g032070.2	darkturquoise
17	SolyMTch01g013300.2	darkturquoise
17	SolyMTch04g127610.3	darkturquoise
17	SolyMTch08g232720.1	darkturquoise
17	SolyMTch06g179010.6	darkturquoise
17	SolyMTch01g034850.2	darkturquoise
17	SolyMTch01g036410.8	darkturquoise
17	SolyMTch04g118280.2	darkturquoise
17	SolyMTch01g043500.21	darkturquoise
17	SolyMTch06g176710.8	darkturquoise
17	SolyMTch06g177450.7	darkturquoise
17	SolyMTch06g181580.3	darkturquoise
17	SolyMTch11g313850.19	darkturquoise
17	SolyMTch05g161600.3	darkturquoise
17	SolyMTch12g333480.7	darkturquoise
17	SolyMTch08g245840.3	darkturquoise
17	SolyMTch11g306070.1	darkturquoise
17	SolyMTch11g322770.5	darkturquoise
17	SolyMTch06g177450.3	darkturquoise
17	SolyMTch12g335320.21	darkturquoise
17	SolyMTch11g313450.3	darkturquoise
17	SolyMTch08g237950.5	darkturquoise
17	SolyMTch01g025310.2	darkturquoise
17	SolyMTch01g021530.59	darkturquoise
17	SolyMTch04g130530.9	darkturquoise
17	SolyMTch09g273320.3	darkturquoise
17	SolyMTch11g314800.3	darkturquoise
17	SolyMTch02g060520.284	darkturquoise
17	SolyMTch12g332420.11	darkturquoise
17	SolyMTch02g059810.5	darkturquoise
17	SolyMTch08g225210.2	darkturquoise
17	SolyMTch01g021530.6	darkturquoise
17	SolyMTch02g060520.283	darkturquoise
17	SolyMTch09g264610.6	darkturquoise
17	SolyMTch02g063200.4	darkturquoise
17	SolyMTch01g032370.1	darkturquoise
17	SolyMTch04g125350.6	darkturquoise
17	SolyMTch07g204540.1	darkturquoise
17	SolyMTch04g140250.7	darkturquoise
17	SolyMTch03g108100.12	darkturquoise
17	SolyMTch11g311270.1	darkturquoise
17	SolyMTch01g041680.3	darkturquoise
17	SolyMTch03g093510.1	darkturquoise
17	SolyMTch04g142870.2	darkturquoise
17	SolyMTch05g159870.1	darkturquoise
17	SolyMTch02g051600.1	darkturquoise
17	SolyMTch08g241540.1	darkturquoise
17	SolyMTch07g212120.20	darkturquoise
17	SolyMTch09g259360.1	darkturquoise
17	SolyMTch08g248170.9	darkturquoise
17	SolyMTch01g042630.11	darkturquoise
17	SolyMTch02g072690.6	darkturquoise
17	SolyMTch11g302560.1	darkturquoise
17	SolyMTch12g331450.1	darkturquoise
17	SolyMTch01g012610.3	darkturquoise
17	SolyMTch07g202030.4	darkturquoise
17	SolyMTch11g305020.8	darkturquoise
17	SolyMTch07g207900.1	darkturquoise
17	SolyMTch08g243070.4	darkturquoise
17	SolyMTch01g017540.24	darkturquoise
17	SolyMTch01g011480.13	darkturquoise
17	SolyMTch12g329190.1	darkturquoise
17	SolyMTch02g045570.1	darkturquoise
17	SolyMTch01g030100.1	darkturquoise
17	SolyMTch02g059530.7	darkturquoise
17	SolyMTch03g113590.4	darkturquoise
17	SolyMTch02g068850.1	darkturquoise
17	SolyMTch10g285060.2	darkturquoise
17	SolyMTch12g351310.1	darkturquoise
17	SolyMTch02g063970.2	darkturquoise
17	SolyMTch10g301120.3	darkturquoise
17	SolyMTch03g087620.3	darkturquoise
17	SolyMTch07g204920.2	darkturquoise
17	SolyMTch09g261540.1	darkturquoise
17	SolyMTch08g242660.1	darkturquoise
17	SolyMTch01g044330.1	darkturquoise
17	SolyMTch12g327260.15	darkturquoise
17	SolyMTch02g061890.2	darkturquoise
17	SolyMTch03g104730.1	darkturquoise
17	SolyMTch04g139360.1	darkturquoise
17	SolyMTch08g243810.9	darkturquoise
17	SolyMTch04g129310.4	darkturquoise
17	SolyMTch05g146460.1	darkturquoise
17	SolyMTch03g110570.7	darkturquoise
17	SolyMTch08g228040.16	darkturquoise
17	SolyMTch08g232210.1	darkturquoise
17	SolyMTch03g107370.3	darkturquoise
17	SolyMTch01g017560.2	darkturquoise
17	SolyMTch12g335560.3	darkturquoise
17	SolyMTch07g209530.2	darkturquoise
17	SolyMTch03g110210.2	darkturquoise
17	SolyMTch08g233820.3	darkturquoise
17	SolyMTch04g133210.41	darkturquoise
17	SolyMTch01g040210.17	darkturquoise
17	SolyMTch02g067000.2	darkturquoise
17	SolyMTch08g234250.2	darkturquoise
17	SolyMTch09g263190.16	darkturquoise
17	SolyMTch03g099940.2	darkturquoise
17	SolyMTch04g137640.1	darkturquoise
17	SolyMTch09g263220.5	darkturquoise
17	SolyMTch09g274330.2	darkturquoise
17	SolyMTch03g093980.1	darkturquoise
17	SolyMTch05g166930.6	darkturquoise
17	SolyMTch04g138120.2	darkturquoise
17	SolyMTch01g034360.33	darkturquoise
17	SolyMTch04g140040.2	darkturquoise
17	SolyMTch04g124900.6	darkturquoise
17	SolyMTch02g059500.48	darkturquoise
17	SolyMTch01g007700.7	darkturquoise
17	SolyMTch05g144340.5	darkturquoise
17	SolyMTch05g166050.1	darkturquoise
17	SolyMTch02g056320.3	darkturquoise
17	SolyMTch07g212120.5	darkturquoise
17	SolyMTch05g143770.3	darkturquoise
17	SolyMTch06g173530.13	darkturquoise
17	SolyMTch07g212650.14	darkturquoise
17	SolyMTch03g091260.5	darkturquoise
17	SolyMTch09g249590.12	darkturquoise
17	SolyMTch06g173840.6	darkturquoise
17	SolyMTch03g087960.1	darkturquoise
17	SolyMTch02g059530.78	darkturquoise
17	SolyMTch01g037260.4	darkturquoise
17	SolyMTch06g187860.5	darkturquoise
17	SolyMTch05g164440.2	darkturquoise
17	SolyMTch01g039270.3	darkturquoise
17	SolyMTch07g200320.14	darkturquoise
17	SolyMTch11g323740.5	darkturquoise
17	SolyMTch03g091310.2	darkturquoise
17	SolyMTch03g097070.3	darkturquoise
17	SolyMTch05g158830.5	darkturquoise
17	SolyMTch03g096990.4	darkturquoise
17	SolyMTch12g350180.3	darkturquoise
17	SolyMTch01g010680.1	darkturquoise
17	SolyMTch01g041840.1	darkturquoise
17	SolyMTch11g320590.1	darkturquoise
17	SolyMTch08g238510.2	darkturquoise
17	SolyMTch09g263430.8	darkturquoise
17	SolyMTch05g153410.1	darkturquoise
17	SolyMTch03g104180.1	darkturquoise
17	SolyMTch02g061760.4	darkturquoise
17	SolyMTch09g252360.7	darkturquoise
17	SolyMTch01g034360.28	darkturquoise
17	SolyMTch06g193150.2	darkturquoise
17	SolyMTch11g303970.4	darkturquoise
17	SolyMTch07g208820.3	darkturquoise
17	SolyMTch01g024760.3	darkturquoise
17	SolyMTch06g196960.1	darkturquoise
17	SolyMTch07g206480.1	darkturquoise
17	SolyMTch03g105150.13	darkturquoise
17	SolyMTch01g022350.3	darkturquoise
17	SolyMTch04g140040.1	darkturquoise
17	SolyMTch11g315650.1	darkturquoise
17	SolyMTch03g099830.8	darkturquoise
17	SolyMTch07g210390.7	darkturquoise
17	SolyMTch06g183240.1	darkturquoise
17	SolyMTch02g071920.9	darkturquoise
17	SolyMTch03g112650.5	darkturquoise
17	SolyMTch01g021530.4	darkturquoise
17	SolyMTch01g034360.56	darkturquoise
17	SolyMTch04g143340.1	darkturquoise
17	SolyMTch01g007060.9	darkturquoise
17	SolyMTch03g091740.1	darkturquoise
17	SolyMTch02g056540.7	darkturquoise
17	SolyMTch01g008370.14	darkturquoise
17	SolyMTch07g199710.4	darkturquoise
17	SolyMTch01g009610.1	darkturquoise
17	SolyMTch07g208840.2	darkturquoise
17	SolyMTch06g169450.3	darkturquoise
17	SolyMTch11g323210.2	darkturquoise
17	SolyMTch01g034360.40	darkturquoise
17	SolyMTch04g142840.5	darkturquoise
17	SolyMTch12g350170.3	darkturquoise
17	SolyMTch03g109560.3	darkturquoise
17	SolyMTch04g129900.5	darkturquoise
17	SolyMTch03g096710.2	darkturquoise
17	SolyMTch04g116840.2	darkturquoise
17	SolyMTch03g096570.2	darkturquoise
17	SolyMTch01g024880.3	darkturquoise
17	SolyMTch10g286170.5	darkturquoise
17	SolyMTch09g263190.2	darkturquoise
17	SolyMTch09g258930.3	darkturquoise
17	SolyMTch10g301170.2	darkturquoise
17	SolyMTch08g245640.1	darkturquoise
17	SolyMTch01g033480.2	darkturquoise
17	SolyMTch04g125220.8	darkturquoise
17	SolyMTch04g126840.2	darkturquoise
17	SolyMTch08g240110.16	darkturquoise
17	SolyMTch02g061650.15	darkturquoise
17	SolyMTch05g154450.1	darkturquoise
17	SolyMTch03g111320.2	darkturquoise
17	SolyMTch12g336710.2	darkturquoise
17	SolyMTch04g122480.3	darkturquoise
17	SolyMTch03g091230.3	darkturquoise
17	SolyMTch03g094410.1	darkturquoise
17	SolyMTch03g087960.2	darkturquoise
17	SolyMTch12g333100.8	darkturquoise
17	SolyMTch10g278160.2	darkturquoise
17	SolyMTch01g035860.4	darkturquoise
17	SolyMTch05g156940.2	darkturquoise
17	SolyMTch03g097950.1	darkturquoise
17	SolyMTch11g311270.2	darkturquoise
17	SolyMTch02g057370.1	darkturquoise
17	SolyMTch04g114850.2	darkturquoise
17	SolyMTch05g156270.6	darkturquoise
17	SolyMTch01g031080.3	darkturquoise
17	SolyMTch03g087930.2	darkturquoise
17	SolyMTch02g059510.21	darkturquoise
17	SolyMTch09g263130.4	darkturquoise
17	SolyMTch12g337230.1	darkturquoise
17	SolyMTch12g337920.2	darkturquoise
17	SolyMTch03g097850.18	darkturquoise
17	SolyMTch12g348360.10	darkturquoise
17	SolyMTch06g185570.14	darkturquoise
17	SolyMTch05g146880.1	darkturquoise
17	SolyMTch07g214290.7	darkturquoise
17	SolyMTch03g093940.1	darkturquoise
17	SolyMTch04g133200.3	darkturquoise
17	SolyMTch04g124760.3	darkturquoise
17	SolyMTch02g060740.2	darkturquoise
17	SolyMTch09g263220.2	darkturquoise
17	SolyMTch02g061760.1	darkturquoise
17	SolyMTch06g177600.7	darkturquoise
17	SolyMTch02g057260.4	darkturquoise
17	SolyMTch08g246520.2	darkturquoise
17	SolyMTch04g124070.4	darkturquoise
17	SolyMTch06g189940.1	darkturquoise
17	SolyMTch05g151880.6	darkturquoise
17	SolyMTch02g056320.1	darkturquoise
17	SolyMTch08g236480.2	darkturquoise
17	SolyMTch01g043490.6	darkturquoise
17	SolyMTch11g309860.6	darkturquoise
17	SolyMTch12g329550.8	darkturquoise
17	SolyMTch03g090780.5	darkturquoise
17	SolyMTch12g339740.2	darkturquoise
17	SolyMTch03g086790.4	darkturquoise
17	SolyMTch04g139360.3	darkturquoise
17	SolyMTch12g351310.4	darkturquoise
17	SolyMTch08g229550.1	darkturquoise
17	SolyMTch06g181140.4	darkturquoise
17	SolyMTch10g284380.1	darkturquoise
17	SolyMTch10g298960.7	darkturquoise
17	SolyMTch01g027720.1	darkturquoise
17	SolyMTch08g239980.13	darkturquoise
17	SolyMTch01g021570.1	darkturquoise
17	SolyMTch03g080150.3	darkturquoise
17	SolyMTch06g187860.1	darkturquoise
17	SolyMTch12g348200.4	darkturquoise
17	SolyMTch12g347910.1	darkturquoise
17	SolyMTch11g321650.1	darkturquoise
17	SolyMTch12g341260.1	darkturquoise
17	SolyMTch05g159240.4	darkturquoise
17	SolyMTch01g042640.5	darkturquoise
17	SolyMTch12g331890.2	darkturquoise
17	SolyMTch08g233520.1	darkturquoise
17	SolyMTch01g026080.2	darkturquoise
17	SolyMTch04g116270.19	darkturquoise
17	SolyMTch04g137350.2	darkturquoise
17	SolyMTch10g298960.16	darkturquoise
17	SolyMTch03g081900.2	darkturquoise
17	SolyMTch03g092150.14	darkturquoise
17	SolyMTch08g242670.1	darkturquoise
17	SolyMTch04g116180.3	darkturquoise
17	SolyMTch06g193340.1	darkturquoise
17	SolyMTch08g232400.1	darkturquoise
17	SolyMTch06g195910.2	darkturquoise
17	SolyMTch02g071250.3	darkturquoise
17	SolyMTch01g021540.2	darkturquoise
17	SolyMTch11g309860.5	darkturquoise
17	SolyMTch03g087850.4	darkturquoise
17	SolyMTch12g340600.4	darkturquoise
17	SolyMTch09g270990.2	darkturquoise
17	SolyMTch09g270990.20	darkturquoise
17	SolyMTch09g271610.2	darkturquoise
17	SolyMTch03g090050.1	darkturquoise
17	SolyMTch02g066860.1	darkturquoise
17	SolyMTch11g318250.7	darkturquoise
17	SolyMTch09g272440.2	darkturquoise
17	SolyMTch01g012100.1	darkturquoise
17	SolyMTch04g122360.5	darkturquoise
17	SolyMTch07g203940.1	darkturquoise
17	SolyMTch10g296080.1	darkturquoise
17	SolyMTch10g288540.1	darkturquoise
17	SolyMTch04g139320.3	darkturquoise
17	SolyMTch07g199510.2	darkturquoise
17	SolyMTch01g037460.1	darkturquoise
17	SolyMTch10g284860.1	darkturquoise
17	SolyMTch12g335360.37	darkturquoise
17	SolyMTch10g295300.1	darkturquoise
17	SolyMTch01g032360.5	darkturquoise
17	SolyMTch09g262500.2	darkturquoise
17	SolyMTch02g075620.11	darkturquoise
17	SolyMTch10g290510.2	darkturquoise
17	SolyMTch10g279560.1	darkturquoise
17	SolyMTch01g041280.3	darkturquoise
17	SolyMTch09g263030.3	darkturquoise
17	SolyMTch04g117610.3	darkturquoise
17	SolyMTch01g034360.10	darkturquoise
17	SolyMTch12g332330.1	darkturquoise
17	SolyMTch02g056560.3	darkturquoise
17	SolyMTch02g053980.2	darkturquoise
17	SolyMTch09g254620.2	darkturquoise
17	SolyMTch11g313790.6	darkturquoise
17	SolyMTch08g230490.2	darkturquoise
17	SolyMTch01g013030.2	darkturquoise
17	SolyMTch07g197950.5	darkturquoise
17	SolyMTch10g284770.6	darkturquoise
17	SolyMTch07g206650.2	darkturquoise
17	SolyMTch01g021340.1	darkturquoise
17	SolyMTch03g086660.45	darkturquoise
17	SolyMTch04g131270.22	darkturquoise
17	SolyMTch05g156270.1	darkturquoise
17	SolyMTch07g204070.1	darkturquoise
17	SolyMTch01g017600.17	darkturquoise
17	SolyMTch10g295160.1	darkturquoise
17	SolyMTch04g127260.3	darkturquoise
18	SolyMTch06g197280.2	navajowhite1
18	SolyMTch11g306800.2	navajowhite1
18	SolyMTch06g169450.2	navajowhite1
18	SolyMTch02g062910.1	navajowhite1
18	SolyMTch11g306800.1	navajowhite1
18	SolyMTch01g005150.3	navajowhite1
18	SolyMTch06g170310.1	navajowhite1
18	SolyMTch01g016220.1	navajowhite1
18	SolyMTch02g060050.4	navajowhite1
18	SolyMTch01g043470.19	navajowhite1
18	SolyMTch06g171840.3	navajowhite1
18	SolyMTch04g122160.5	navajowhite1
18	SolyMTch08g249230.1	navajowhite1
18	SolyMTch01g038130.27	navajowhite1
18	SolyMTch10g289760.5	navajowhite1
18	SolyMTch03g092870.4	navajowhite1
18	SolyMTch01g043470.9	navajowhite1
18	SolyMTch09g249600.2	navajowhite1
18	SolyMTch12g326250.2	navajowhite1
18	SolyMTch03g099890.4	navajowhite1
18	SolyMTch06g184730.7	navajowhite1
18	SolyMTch11g303340.2	navajowhite1
18	SolyMTch10g286360.4	navajowhite1
18	SolyMTch11g310830.5	navajowhite1
18	SolyMTch02g079420.1	navajowhite1
18	SolyMTch05g159530.2	navajowhite1
18	SolyMTch08g239450.1	navajowhite1
18	SolyMTch10g289640.19	navajowhite1
18	SolyMTch05g158210.4	navajowhite1
18	SolyMTch07g220060.1	navajowhite1
18	SolyMTch02g059430.7	navajowhite1
18	SolyMTch09g268500.3	navajowhite1
18	SolyMTch12g335270.1	navajowhite1
18	SolyMTch04g126570.1	navajowhite1
18	SolyMTch12g346610.2	navajowhite1
18	SolyMTch01g038130.23	navajowhite1
18	SolyMTch01g034390.1	navajowhite1
18	SolyMTch12g336400.3	navajowhite1
18	SolyMTch02g079000.6	navajowhite1
18	SolyMTch03g110120.4	navajowhite1
18	SolyMTch12g342790.2	navajowhite1
18	SolyMTch11g303040.4	navajowhite1
18	SolyMTch09g261130.6	navajowhite1
18	SolyMTch04g132410.4	navajowhite1
18	SolyMTch09g268510.2	navajowhite1
18	SolyMTch05g158470.4	navajowhite1
18	SolyMTch05g145710.4	navajowhite1
18	SolyMTch03g085070.2	navajowhite1
18	SolyMTch06g196800.9	navajowhite1
18	SolyMTch01g040520.20	navajowhite1
18	SolyMTch01g040520.19	navajowhite1
18	SolyMTch12g347550.3	navajowhite1
18	SolyMTch03g088580.8	navajowhite1
18	SolyMTch10g297680.2	navajowhite1
18	SolyMTch08g240450.4	navajowhite1
18	SolyMTch06g192040.2	navajowhite1
18	SolyMTch01g040520.18	navajowhite1
18	SolyMTch12g331790.1	navajowhite1
18	SolyMTch04g131390.4	navajowhite1
18	SolyMTch02g069200.10	navajowhite1
18	SolyMTch01g039870.3	navajowhite1
18	SolyMTch04g131220.1	navajowhite1
18	SolyMTch03g094740.7	navajowhite1
18	SolyMTch09g256330.3	navajowhite1
18	SolyMTch03g097070.7	navajowhite1
18	SolyMTch01g043500.9	navajowhite1
18	SolyMTch01g010760.1	navajowhite1
18	SolyMTch12g344680.24	navajowhite1
18	SolyMTch02g068770.12	navajowhite1
18	SolyMTch12g329550.4	navajowhite1
18	SolyMTch10g280630.6	navajowhite1
18	SolyMTch03g112650.3	navajowhite1
18	SolyMTch08g240940.1	navajowhite1
18	SolyMTch06g192250.10	navajowhite1
18	SolyMTch10g277750.7	navajowhite1
18	SolyMTch08g229500.2	navajowhite1
18	SolyMTch06g175210.14	navajowhite1
18	SolyMTch05g162710.31	navajowhite1
18	SolyMTch05g151430.2	navajowhite1
18	SolyMTch03g083690.2	navajowhite1
18	SolyMTch02g057460.1	navajowhite1
18	SolyMTch01g028370.3	navajowhite1
18	SolyMTch08g232930.2	navajowhite1
18	SolyMTch01g023640.2	navajowhite1
18	SolyMTch02g069140.2	navajowhite1
19	SolyMTch02g077050.1	darkseagreen2
19	SolyMTch04g121350.2	darkseagreen2
19	SolyMTch03g080260.1	darkseagreen2
19	SolyMTch07g222510.9	darkseagreen2
19	SolyMTch01g017540.5	darkseagreen2
19	SolyMTch01g043470.20	darkseagreen2
19	SolyMTch12g347060.1	darkseagreen2
19	SolyMTch07g202460.3	darkseagreen2
19	SolyMTch08g237200.4	darkseagreen2
19	SolyMTch02g056550.7	darkseagreen2
19	SolyMTch04g126390.2	darkseagreen2
19	SolyMTch12g343650.45	darkseagreen2
19	SolyMTch08g234850.3	darkseagreen2
19	SolyMTch11g302510.1	darkseagreen2
19	SolyMTch02g068630.2	darkseagreen2
19	SolyMTch01g017690.7	darkseagreen2
19	SolyMTch08g245260.2	darkseagreen2
19	SolyMTch06g192330.1	darkseagreen2
19	SolyMTch08g243030.21	darkseagreen2
19	SolyMTch02g077050.7	darkseagreen2
19	SolyMTch05g167020.1	darkseagreen2
19	SolyMTch06g186990.3	darkseagreen2
19	SolyMTch12g327240.1	darkseagreen2
19	SolyMTch10g286950.5	darkseagreen2
19	SolyMTch01g043500.27	darkseagreen2
19	SolyMTch02g068940.7	darkseagreen2
19	SolyMTch01g038400.2	darkseagreen2
[truncated: 64,727 more rows]

## Sheet: Tbale S3-Noncoding RNA
Supplementary Table S3. A dataset of significantly correlated combinations between Noncoding RNA and their target RNAs.
Non-coding RNA	Target_RNA	Cor_r	P_value
sly-miR10531	SolyMTch01g010400.13	-0.850315	0.00747141
sly-miR10531	SolyMTch01g034360.2	-0.887856	0.00323598
sly-miR10531	SolyMTch01g034350.1	-0.853913	0.00696529
sly-miR156d-5p	SolyMTch01g010510.1	-0.874267	0.00451239
sly-miR156h	SolyMTch02g067240.2	-0.904762	0.00200828
sly-miR156i	SolyMTch02g067240.2	-0.904762	0.00200828
sly-miR156d-5p	SolyMTch02g067690.2	-0.880952	0.00385032
sly-miR156h	SolyMTch01g039830.6	-0.880952	0.00385032
sly-miR156i	SolyMTch01g039830.6	-0.880952	0.00385032
sly-miR156l	SolyMTch01g013380.3	-0.837121	0.00952604
sly-miR171b-3p	SolyMTch01g032630.3	-0.874267	0.00451239
sly-miR171b-5p	SolyMTch01g020590.4	-0.895857	0.00260779
sly-miR395d	SolyMTch01g026530.2	-0.951503	0.000274893
sly-miR156d-3p	SolyMTch01g040500.1	-0.902708	0.00213765
sly-miR156h	SolyMTch01g033680.1	-0.845594	0.00817017
sly-miR156i	SolyMTch01g033680.1	-0.845594	0.00817017
sly-miR166d	SolyMTch02g067370.1	-0.845594	0.00817017
sly-miR166g	SolyMTch01g042260.1	-0.857143	0.00653002
sly-miR166g	SolyMTch02g048060.2	-0.857143	0.00653002
sly-miR169f	SolyMTch01g042630.7	-0.880952	0.00385032
sly-miR171b-5p	SolyMTch01g040530.23	-0.838525	0.00929216
sly-miR171b-5p	SolyMTch01g040520.1	-0.920401	0.00118676
sly-miR171b-5p	SolyMTch01g035590.2	-0.902708	0.00213765
sly-miR395f	SolyMTch01g023570.4	-0.845594	0.00817017
sly-miR162	SolyMTch01g008370.10	-0.909782	0.00171382
sly-miR162	SolyMTch01g008370.18	-0.85	0.00751676
sly-miR166g	SolyMTch01g029190.4	-0.904762	0.00200828
sly-miR166g	SolyMTch01g024480.2	-0.89822	0.0024388
sly-miR169f	SolyMTch01g033520.3	-0.880952	0.00385032
sly-miR395f	SolyMTch02g045750.5	-0.845594	0.00817017
sly-miR396b	SolyMTch02g067910.2	-0.872872	0.00465921
sly-miR7981e	SolyMTch00g000830.1	-0.845594	0.00817017
sly-miR157	SolyMTch01g037100.2	-0.952381	0.0002604
sly-miR162	SolyMTch01g038900.2	-0.853913	0.00696529
sly-miR166g	SolyMTch01g043630.1	-0.904762	0.00200828
sly-miR169f	SolyMTch01g044040.1	-0.951503	0.000274893
sly-miR171c	SolyMTch02g050070.2	-0.880952	0.00385032
sly-miR171c	SolyMTch01g003340.1	-0.880952	0.00385032
sly-miR482a	SolyMTch01g013700.2	-0.849805	0.00754494
sly-miR5304	SolyMTch01g026320.2	-0.902708	0.00213765
sly-miR156d-5p	SolyMTch02g076250.4	-0.849805	0.00754494
sly-miR395d	SolyMTch02g053510.3	-0.87831	0.00410393
sly-miR156d-5p	SolyMTch03g088670.2	-0.880952	0.00385032
sly-miR166a	SolyMTch03g082890.1	-0.857143	0.00653002
sly-miR169f	SolyMTch02g070550.1	-0.857143	0.00653002
sly-miR171b-3p	SolyMTch03g081810.1	-0.922172	0.00111082
sly-miR171b-3p	SolyMTch03g081830.1	-0.886243	0.00337334
sly-miR171b-5p	SolyMTch02g057970.2	-0.87831	0.00410393
sly-miR390a-5p	SolyMTch02g059500.14	-0.838338	0.00932312
sly-miR395d	SolyMTch02g053070.6	-0.895857	0.00260779
sly-miR395d	SolyMTch02g053070.4	-0.87831	0.00410393
sly-miR395f	SolyMTch02g072780.8	-0.872872	0.00465921
sly-miR397-5p	SolyMTch02g073480.1	-0.952381	0.0002604
sly-miR9472-5p	SolyMTch02g060390.1	-0.928571	0.000862968
sly-miR9472-5p	SolyMTch02g060390.3	-0.857143	0.00653002
sly-miR156d-3p	SolyMTch03g089120.16	-0.880952	0.00385032
sly-miR156d-5p	SolyMTch03g083340.5	-0.880952	0.00385032
sly-miR156d-5p	SolyMTch03g083340.4	-0.880952	0.00385032
sly-miR156h	SolyMTch02g053280.4	-0.928571	0.000862968
sly-miR156h	SolyMTch02g061040.2	-0.857143	0.00653002
sly-miR156h	SolyMTch03g086790.9	-0.849805	0.00754494
sly-miR156i	SolyMTch02g053280.4	-0.928571	0.000862968
sly-miR156i	SolyMTch02g061040.2	-0.857143	0.00653002
sly-miR156i	SolyMTch03g086790.9	-0.849805	0.00754494
sly-miR157	SolyMTch03g089510.2	-0.872872	0.00465921
sly-miR162	SolyMTch03g105550.2	-0.871313	0.00482675
sly-miR164d	SolyMTch03g083340.2	-0.913223	0.00152914
sly-miR164d	SolyMTch03g083340.5	-0.875172	0.00441876
sly-miR166g	SolyMTch03g109570.3	-0.928571	0.000862968
sly-miR169f	SolyMTch03g088720.4	-0.862291	0.00587299
sly-miR171b-3p	SolyMTch03g099010.1	-0.922172	0.00111082
sly-miR171b-5p	SolyMTch02g072710.1	-0.87831	0.00410393
sly-miR171b-5p	SolyMTch03g086660.3	-0.846769	0.00799252
sly-miR171b-5p	SolyMTch03g086660.20	-0.853913	0.00696529
sly-miR171b-5p	SolyMTch03g086660.35	-0.944945	0.000400143
sly-miR397-5p	SolyMTch02g060160.2	-0.952381	0.0002604
sly-miR397-5p	SolyMTch02g060160.10	-0.880952	0.00385032
sly-miR482a	SolyMTch03g102640.7	-0.864865	0.00556105
sly-miR482a	SolyMTch03g109230.2	-0.913223	0.00152914
sly-miR10534	SolyMTch03g085450.5	-0.862489	0.00584863
sly-miR156d-3p	SolyMTch03g086790.5	-0.845594	0.00817017
sly-miR157	SolyMTch02g059530.9	-0.837121	0.00952604
sly-miR157	SolyMTch02g059530.8	-0.862489	0.00584863
sly-miR157	SolyMTch02g059530.18	-0.862489	0.00584863
sly-miR157	SolyMTch02g059530.21	-0.862489	0.00584863
sly-miR157	SolyMTch02g059530.26	-0.862489	0.00584863
sly-miR164d	SolyMTch02g076320.1	-0.913223	0.00152914
sly-miR166e	SolyMTch02g074080.1	-0.845594	0.00817017
sly-miR166e	SolyMTch02g074080.2	-0.845594	0.00817017
sly-miR171b-5p	SolyMTch02g075980.6	-0.902708	0.00213765
sly-miR172d	SolyMTch02g078980.1	-0.853913	0.00696529
sly-miR397-5p	SolyMTch03g103910.1	-0.928571	0.000862968
sly-miR397-5p	SolyMTch02g058890.3	-0.922172	0.00111082
sly-miR403-3p	SolyMTch03g090690.1	-0.845594	0.00817017
sly-miR156g	SolyMTch03g098130.4	-0.85	0.00751676
sly-miR156h	SolyMTch03g094430.6	-0.857143	0.00653002
sly-miR156i	SolyMTch03g094430.6	-0.857143	0.00653002
sly-miR164d	SolyMTch02g071690.2	-0.938591	0.000552616
sly-miR164d	SolyMTch02g055030.1	-0.938591	0.000552616
sly-miR166d	SolyMTch02g071630.2	-0.845594	0.00817017
sly-miR166e	SolyMTch02g059660.2	-0.872872	0.00465921
sly-miR166e	SolyMTch02g059660.1	-0.845594	0.00817017
sly-miR171b-3p	SolyMTch02g077650.1	-0.886243	0.00337334
sly-miR171b-3p	SolyMTch02g060730.19	-0.886243	0.00337334
sly-miR171b-5p	SolyMTch02g056110.2	-0.951503	0.000274893
sly-miR171g	SolyMTch02g051920.10	-0.862489	0.00584863
sly-miR172d	SolyMTch03g099220.3	-0.9	0.00231625
sly-miR395d	SolyMTch03g087220.1	-0.871313	0.00482675
sly-miR397-5p	SolyMTch02g055000.3	-0.902708	0.00213765
sly-miR156d-5p	SolyMTch05g148350.1	-0.902708	0.00213765
sly-miR156h	SolyMTch04g129050.1	-0.904762	0.00200828
sly-miR156i	SolyMTch04g129050.1	-0.904762	0.00200828
sly-miR156h	SolyMTch04g139540.1	-0.928571	0.000862968
sly-miR156i	SolyMTch04g139540.1	-0.928571	0.000862968
sly-miR169f	SolyMTch05g163250.4	-0.927105	0.00091618
sly-miR156d-5p	SolyMTch04g125910.2	-0.97619	3.3144e-05
sly-miR156h	SolyMTch04g123370.2	-0.904762	0.00200828
sly-miR156i	SolyMTch04g123370.2	-0.904762	0.00200828
sly-miR157	SolyMTch04g135080.1	-0.913223	0.00152914
sly-miR162	SolyMTch04g129920.1	-0.951503	0.000274893
sly-miR171b-3p	SolyMTch04g116790.3	-0.958101	0.000178157
sly-miR157	SolyMTch04g141770.2	-0.922172	0.00111082
sly-miR162	SolyMTch04g130830.1	-0.902708	0.00213765
sly-miR162	SolyMTch04g130840.2	-0.902708	0.00213765
sly-miR171b-3p	SolyMTch05g150160.1	-0.934148	0.000679106
sly-miR395d	SolyMTch05g167220.2	-0.951503	0.000274893
sly-miR156d-3p	SolyMTch05g145660.1	-0.928571	0.000862968
sly-miR162	SolyMTch05g168430.1	-0.927105	0.00091618
sly-miR166a	SolyMTch05g156190.2	-0.904762	0.00200828
sly-miR171b-5p	SolyMTch03g112910.1	-0.902708	0.00213765
sly-miR171b-5p	SolyMTch05g155890.1	-0.951503	0.000274893
sly-miR7981e	SolyMTch06g174540.1	-0.872872	0.00465921
sly-miR156d-5p	SolyMTch06g173360.2	-0.97619	3.3144e-05
sly-miR156g	SolyMTch07g222800.3	-0.9	0.00231625
sly-miR397-5p	SolyMTch07g207530.1	-0.904762	0.00200828
sly-miR482a	SolyMTch08g237200.2	-0.862489	0.00584863
sly-miR156g	SolyMTch07g216770.3	-0.9	0.00231625
sly-miR156h	SolyMTch08g224680.3	-0.857143	0.00653002
sly-miR156h	SolyMTch06g177520.3	-0.850315	0.00747141
sly-miR156i	SolyMTch08g224680.3	-0.857143	0.00653002
sly-miR156i	SolyMTch06g177520.3	-0.850315	0.00747141
sly-miR162	SolyMTch07g208000.3	-0.838525	0.00929216
sly-miR166d	SolyMTch06g186990.1	-0.845594	0.00817017
sly-miR171b-3p	SolyMTch07g212970.5	-0.846769	0.00799252
sly-miR171b-5p	SolyMTch08g224860.2	-0.951503	0.000274893
sly-miR171b-5p	SolyMTch07g199310.2	-0.920401	0.00118676
sly-miR395f	SolyMTch07g213870.1	-0.845594	0.00817017
sly-miR156d-5p	SolyMTch08g225560.1	-0.904762	0.00200828
sly-miR157	SolyMTch07g222390.2	-0.952381	0.0002604
sly-miR157	SolyMTch06g187700.1	-0.857143	0.00653002
sly-miR157	SolyMTch06g193770.2	-0.880952	0.00385032
sly-miR162	SolyMTch06g176800.3	-0.853913	0.00696529
sly-miR166g	SolyMTch07g206070.7	-0.952381	0.0002604
sly-miR169f	SolyMTch06g174360.2	-0.904762	0.00200828
sly-miR171b-3p	SolyMTch06g189040.1	-0.89822	0.0024388
sly-miR171b-3p	SolyMTch06g189040.2	-0.970077	6.54856e-05
sly-miR172i	SolyMTch07g206420.20	-0.853913	0.00696529
sly-miR1919c-5p	SolyMTch06g195650.3	-0.849805	0.00754494
sly-miR395d	SolyMTch06g182590.2	-0.951503	0.000274893
sly-miR397-5p	SolyMTch06g192380.1	-0.928571	0.000862968
sly-miR482a	SolyMTch07g199280.1	-0.875172	0.00441876
sly-miR156d-3p	SolyMTch07g202840.3	-0.922172	0.00111082
sly-miR156d-3p	SolyMTch07g202840.4	-0.952381	0.0002604
sly-miR164d	SolyMTch06g187850.2	-0.849805	0.00754494
sly-miR166e	SolyMTch06g178290.1	-0.845594	0.00817017
sly-miR166g	SolyMTch07g221820.1	-0.904762	0.00200828
sly-miR171b-3p	SolyMTch07g216070.2	-0.89822	0.0024388
sly-miR171b-5p	SolyMTch06g184010.6	-0.927105	0.00091618
sly-miR172g	SolyMTch08g224120.3	-0.845594	0.00817017
sly-miR396b	SolyMTch06g183270.1	-0.857143	0.00653002
sly-miR397-5p	SolyMTch06g174480.4	-0.89822	0.0024388
sly-miR5304	SolyMTch06g174810.2	-0.87831	0.00410393
sly-miR162	SolyMTch08g237750.1	-0.925	0.000996251
sly-miR166g	SolyMTch07g222390.2	-0.928571	0.000862968
sly-miR171b-3p	SolyMTch07g199420.1	-0.970077	6.54856e-05
sly-miR171b-3p	SolyMTch06g173010.1	-0.934148	0.000679106
sly-miR171b-3p	SolyMTch06g171200.1	-0.910196	0.00169086
sly-miR171b-5p	SolyMTch07g217290.1	-0.951503	0.000274893
sly-miR171b-5p	SolyMTch06g180500.4	-0.951503	0.000274893
sly-miR171g	SolyMTch07g215930.8	-0.862489	0.00584863
sly-miR390a-5p	SolyMTch07g208690.3	-0.855422	0.0067597
sly-miR397-5p	SolyMTch07g217750.2	-0.880952	0.00385032
sly-miR397-5p	SolyMTch07g206940.4	-0.857143	0.00653002
sly-miR482a	SolyMTch06g182470.4	-0.938591	0.000552616
sly-miR9472-5p	SolyMTch06g178300.4	-0.857143	0.00653002
sly-miR398b	SolyMTch08g247780.1	-0.864394	0.00561735
sly-miR156d-5p	SolyMTch08g231070.1	-0.952381	0.0002604
sly-miR156d-5p	SolyMTch08g227640.1	-0.857143	0.00653002
sly-miR171c	SolyMTch09g263190.29	-0.87831	0.00410393
sly-miR171c	SolyMTch09g263190.26	-0.902708	0.00213765
sly-miR395d	SolyMTch09g260500.3	-0.853913	0.00696529
sly-miR156h	SolyMTch10g280870.2	-0.904762	0.00200828
sly-miR156h	SolyMTch08g227940.1	-0.857143	0.00653002
sly-miR156i	SolyMTch10g280870.2	-0.904762	0.00200828
sly-miR156i	SolyMTch08g227940.1	-0.857143	0.00653002
sly-miR162	SolyMTch09g262980.1	-0.838525	0.00929216
sly-miR164d	SolyMTch08g243030.24	-0.837121	0.00952604
sly-miR166d	SolyMTch08g247340.1	-0.845594	0.00817017
sly-miR169f	SolyMTch09g250990.2	-0.928571	0.000862968
sly-miR171b-3p	SolyMTch08g246000.1	-0.958101	0.000178157
sly-miR171b-5p	SolyMTch08g227720.1	-0.871313	0.00482675
sly-miR171b-5p	SolyMTch09g267550.14	-0.951503	0.000274893
sly-miR171b-5p	SolyMTch08g246450.1	-0.87831	0.00410393
sly-miR171c	SolyMTch09g261820.2	-0.845594	0.00817017
sly-miR172i	SolyMTch09g272670.1	-0.853913	0.00696529
sly-miR172i	SolyMTch08g231030.4	-0.87831	0.00410393
sly-miR172i	SolyMTch09g259160.4	-0.844797	0.00829211
sly-miR395d	SolyMTch08g230900.1	-0.951503	0.000274893
sly-miR396b	SolyMTch09g249490.4	-0.857143	0.00653002
sly-miR397-5p	SolyMTch09g251950.3	-0.857143	0.00653002
sly-miR156d-3p	SolyMTch08g248280.6	-0.928571	0.000862968
sly-miR156d-5p	SolyMTch10g278790.1	-0.862489	0.00584863
sly-miR162	SolyMTch10g276380.1	-0.902708	0.00213765
sly-miR166a	SolyMTch09g261280.1	-0.857143	0.00653002
sly-miR171b-5p	SolyMTch09g253620.1	-0.927105	0.00091618
sly-miR172d	SolyMTch08g231580.1	-0.87831	0.00410393
sly-miR172i	SolyMTch09g271860.5	-0.927105	0.00091618
sly-miR390a-5p	SolyMTch08g233680.6	-0.842149	0.00870553
sly-miR390a-5p	SolyMTch08g244740.4	-0.922172	0.00111082
sly-miR398b	SolyMTch10g289960.2	-0.872872	0.00465921
sly-miR403-3p	SolyMTch09g263280.1	-0.952381	0.0002604
sly-miR9472-5p	SolyMTch08g232480.4	-0.904762	0.00200828
sly-miR9472-5p	SolyMTch08g244850.3	-0.857143	0.00653002
sly-miR156g	SolyMTch09g272070.4	-0.951503	0.000274893
sly-miR157	SolyMTch09g261480.2	-0.913223	0.00152914
sly-miR162	SolyMTch10g289780.1	-0.87831	0.00410393
sly-miR164d	SolyMTch09g265010.2	-0.913223	0.00152914
sly-miR166a	SolyMTch09g262820.7	-0.880952	0.00385032
sly-miR171c	SolyMTch10g276770.4	-0.857143	0.00653002
sly-miR397-5p	SolyMTch08g241860.1	-0.857143	0.00653002
sly-miR7981e	SolyMTch12g335340.1	-0.872872	0.00465921
sly-miR156h	SolyMTch11g322650.1	-0.952381	0.0002604
sly-miR156i	SolyMTch11g322650.1	-0.952381	0.0002604
sly-miR171b-5p	SolyMTch11g325100.1	-0.951503	0.000274893
sly-miR171g	SolyMTch12g326730.1	-0.875172	0.00441876
sly-miR156d-3p	SolyMTch12g344180.3	-0.946125	0.000375312
sly-miR156l	SolyMTch12g330290.2	-0.938591	0.000552616
sly-miR171b-5p	SolyMTch12g336410.1	-0.87831	0.00410393
sly-miR172i	SolyMTch11g320790.1	-0.951503	0.000274893
sly-miR396b	SolyMTch12g344390.1	-0.880952	0.00385032
sly-miR156g	SolyMTch12g331790.1	-0.9	0.00231625
sly-miR164a-5p	SolyMTch11g307310.3	-0.97619	3.3144e-05
sly-miR166g	SolyMTch11g311670.2	-0.880952	0.00385032
sly-miR169f	SolyMTch11g323570.2	-0.857143	0.00653002
sly-miR169f	SolyMTch11g309010.6	-0.857143	0.00653002
sly-miR171b-3p	SolyMTch12g326170.1	-0.874267	0.00451239
sly-miR171c	SolyMTch10g284770.14	-0.880952	0.00385032
sly-miR395f	SolyMTch12g326540.2	-0.845594	0.00817017
sly-miR397-5p	SolyMTch12g343720.1	-0.928571	0.000862968
sly-miR157	SolyMTch11g306940.5	-0.87831	0.00410393
sly-miR157	SolyMTch10g282650.2	-0.857143	0.00653002
sly-miR162	SolyMTch11g323510.1	-0.844797	0.00829211
sly-miR169f	SolyMTch12g348190.5	-0.874267	0.00451239
sly-miR169f	SolyMTch10g285110.5	-0.857143	0.00653002
sly-miR171b-5p	SolyMTch11g309540.4	-0.853913	0.00696529
sly-miR171b-5p	SolyMTch12g333500.1	-0.87831	0.00410393
sly-miR171b-5p	SolyMTch12g348160.7	-0.951503	0.000274893
sly-miR319d	SolyMTch12g346840.11	-0.875172	0.00441876
sly-miR403-3p	SolyMTch11g314830.1	-0.872872	0.00465921
sly-miR9472-5p	SolyMTch11g310890.3	-0.857143	0.00653002
sly-miR156g	SolyMTch10g288960.3	-0.853913	0.00696529
sly-miR156g	SolyMTch10g288960.1	-0.853913	0.00696529
sly-miR162	SolyMTch12g329550.9	-0.902708	0.00213765
sly-miR162	SolyMTch12g329550.28	-0.838525	0.00929216
sly-miR166g	SolyMTch10g286100.3	-0.934148	0.000679106
sly-miR171b-3p	SolyMTch11g324740.3	-0.922172	0.00111082
sly-miR171b-5p	SolyMTch11g323140.4	-0.853913	0.00696529
sly-miR171b-5p	SolyMTch11g323140.2	-0.853913	0.00696529
sly-miR398b	SolyMTch12g333800.1	-0.845594	0.00817017
sly-miR482b	SolyMTch12g343310.1	-0.845594	0.00817017
sly-miR172i	SolyMTch12g337270.8	-0.87831	0.00410393
sly-miR172i	SolyMTch12g337270.9	-0.9759	3.4364e-05
sly-miR156d-5p	SolyMTch12g337780.1	-0.857143	0.00653002
sly-miR156d-5p	SolyMTch12g338740.1	-0.880952	0.00385032
sly-miR156h	SolyMTch12g349920.1	-0.952381	0.0002604
sly-miR156h	SolyMTch12g349920.2	-0.904762	0.00200828
sly-miR156i	SolyMTch12g349920.1	-0.952381	0.0002604
sly-miR156i	SolyMTch12g349920.2	-0.904762	0.00200828
sly-miR157	SolyMTch12g337220.1	-0.913223	0.00152914
sly-miR171b-3p	SolyMTch12g350860.1	-0.99403	5.29615e-07
sly-miR171b-3p	SolyMTch12g338250.2	-0.99403	5.29615e-07
sly-miR5304	SolyMTch12g349840.2	-0.902708	0.00213765
sly-miR169f	SolyMTch12g337450.9	-0.875172	0.00441876
sly-miR171b-5p	SolyMTch12g338480.2	-0.853913	0.00696529
sly-miR171c	SolyMTch12g350640.1	-0.904762	0.00200828
sly-miR162	MSTRG.1165.1	-0.857794	0.00644442
sly-miR156d-5p	MSTRG.3673.1	-0.857143	0.00653002
sly-miR166d	MSTRG.27223.1	-0.845594	0.00817017
sly-miR171b-5p	MSTRG.13218.9	-0.87831	0.00410393
sly-miR171b-5p	MSTRG.7776.3	-0.902708	0.00213765
sly-miR395d	MSTRG.1028.1	-0.87831	0.00410393
sly-miR7981e	MSTRG.12978.1	-0.845594	0.00817017
MSTRG.268.1	SolyMTch01g003580.1	0.936973	4.56078e-35
MSTRG.323.1	SolyMTch09g262350.1	0.905203	7.61366e-29
MSTRG.414.1	SolyMTch01g034530.1	0.911447	7.08831e-30
MSTRG.414.1	SolyMTch02g058060.1	0.902908	1.74889e-28
MSTRG.414.1	SolyMTch03g098040.1	0.900184	4.57042e-28
MSTRG.414.1	SolyMTch04g131750.2	0.920383	1.71447e-31
MSTRG.414.1	SolyMTch05g167820.1	0.91466	1.9492e-30
MSTRG.414.1	SolyMTch12g328370.1	0.941894	2.56045e-36
MSTRG.448.3	SolyMTch01g003110.2	0.929556	2.31767e-33
MSTRG.448.3	SolyMTch01g003110.1	0.929796	2.05539e-33
MSTRG.448.3	SolyMTch01g011320.5	0.930994	1.12024e-33
MSTRG.448.3	SolyMTch01g023020.3	0.929556	2.31767e-33
MSTRG.448.3	SolyMTch04g127640.1	0.929796	2.05539e-33
MSTRG.448.3	SolyMTch04g127640.3	0.929197	2.77296e-33
MSTRG.448.3	SolyMTch06g171480.2	0.931713	7.74237e-34
MSTRG.448.3	SolyMTch09g260600.2	0.930036	1.82202e-33
MSTRG.448.3	SolyMTch10g291770.2	0.930994	1.12024e-33
MSTRG.448.3	SolyMTch00g000870.1	0.930275	1.61445e-33
MSTRG.448.3	SolyMTch02g065120.1	0.929796	2.05539e-33
MSTRG.448.3	SolyMTch08g240130.1	0.929916	1.93529e-33
MSTRG.448.3	SolyMTch08g235120.1	0.928957	3.12351e-33
MSTRG.448.3	SolyMTch08g248200.1	0.928718	3.51692e-33
MSTRG.448.3	SolyMTch11g321990.2	0.929916	1.93529e-33
MSTRG.448.3	SolyMTch12g327870.1	0.929197	2.77296e-33
MSTRG.484.1	SolyMTch01g040480.1	0.901556	2.82757e-28
MSTRG.484.1	SolyMTch02g053430.1	0.922556	6.49399e-32
MSTRG.484.1	SolyMTch04g132230.1	0.906633	4.48746e-29
MSTRG.484.1	SolyMTch05g162380.1	0.904606	9.47163e-29
MSTRG.484.1	SolyMTch06g181590.1	0.911359	7.33883e-30
MSTRG.484.1	SolyMTch07g203190.1	0.902685	1.89434e-28
MSTRG.484.1	SolyMTch10g288220.1	0.907613	3.10676e-29
MSTRG.484.1	SolyMTch11g322420.1	0.9057	6.3412e-29
MSTRG.484.1	SolyMTch12g340650.1	0.912531	4.61005e-30
MSTRG.484.1	SolyMTch12g330260.1	0.90693	4.01555e-29
MSTRG.563.1	SolyMTch10g298340.2	0.925363	1.77473e-32
MSTRG.563.1	SolyMTch04g114920.1	0.912063	5.55588e-30
MSTRG.563.1	SolyMTch05g146380.1	0.917814	5.21816e-31
MSTRG.563.1	SolyMTch08g241050.1	0.917814	5.21816e-31
MSTRG.563.1	SolyMTch10g285210.4	0.908348	2.35209e-29
MSTRG.609.1	SolyMTch01g034420.2	0.902597	1.95456e-28
MSTRG.628.1	SolyMTch01g031480.6	0.998499	7.62714e-94
MSTRG.628.1	SolyMTch02g048560.3	0.999437	2.19556e-109
MSTRG.628.1	SolyMTch03g085270.1	0.999437	2.19556e-109
MSTRG.628.1	SolyMTch03g086820.2	0.999812	8.50032e-127
MSTRG.628.1	SolyMTch06g184880.1	0.900023	4.83263e-28
MSTRG.628.1	SolyMTch06g187270.4	0.998311	5.59783e-92
MSTRG.628.1	SolyMTch06g193540.1	0.999437	2.19556e-109
MSTRG.628.1	SolyMTch06g193690.2	0.900023	4.83263e-28
MSTRG.628.1	SolyMTch10g284810.4	0.998687	5.84877e-96
MSTRG.628.1	SolyMTch10g298160.6	0.900023	4.83263e-28
MSTRG.628.1	SolyMTch10g285560.2	0.999437	2.19556e-109
MSTRG.628.1	SolyMTch11g302960.3	0.900023	4.83263e-28
MSTRG.628.1	SolyMTch11g302970.1	0.900023	4.83263e-28
MSTRG.628.1	SolyMTch12g342400.1	0.999437	2.19556e-109
MSTRG.628.1	SolyMTch12g350330.2	0.999437	2.19556e-109
MSTRG.628.1	SolyMTch01g007940.1	0.999437	2.19556e-109
MSTRG.628.1	SolyMTch01g029100.1	0.999437	2.19556e-109
MSTRG.628.1	SolyMTch01g029110.1	0.999437	2.19556e-109
MSTRG.628.1	SolyMTch01g029140.3	0.99925	7.95062e-105
MSTRG.628.1	SolyMTch01g029140.2	0.900023	4.83263e-28
MSTRG.628.1	SolyMTch01g022310.1	0.900023	4.83263e-28
MSTRG.628.1	SolyMTch02g050930.1	0.900361	4.29711e-28
MSTRG.628.1	SolyMTch02g054310.1	0.900361	4.29711e-28
MSTRG.628.1	SolyMTch03g086490.3	0.900023	4.83263e-28
MSTRG.628.1	SolyMTch03g107510.4	0.998687	5.84877e-96
MSTRG.628.1	SolyMTch04g120460.1	0.999437	2.19556e-109
MSTRG.628.1	SolyMTch04g121170.3	0.900023	4.83263e-28
MSTRG.628.1	SolyMTch04g122070.2	0.999812	8.50032e-127
MSTRG.628.1	SolyMTch04g125070.2	0.999812	8.50032e-127
MSTRG.628.1	SolyMTch04g125120.2	0.998499	7.62714e-94
MSTRG.628.1	SolyMTch05g145060.1	0.999812	8.50032e-127
MSTRG.628.1	SolyMTch05g161710.1	0.999062	2.73029e-101
MSTRG.628.1	SolyMTch05g164000.1	0.999062	2.73029e-101
MSTRG.628.1	SolyMTch05g152120.1	0.900361	4.29711e-28
MSTRG.628.1	SolyMTch05g152570.1	0.998687	5.84877e-96
MSTRG.628.1	SolyMTch06g188700.3	0.999062	2.73029e-101
MSTRG.628.1	SolyMTch06g174830.2	0.999437	2.19556e-109
MSTRG.628.1	SolyMTch06g174830.1	0.999437	2.19556e-109
MSTRG.628.1	SolyMTch06g180250.1	0.900361	4.29711e-28
MSTRG.628.1	SolyMTch07g213420.1	0.900361	4.29711e-28
MSTRG.628.1	SolyMTch08g231470.4	0.900023	4.83263e-28
MSTRG.628.1	SolyMTch08g231470.5	0.999437	2.19556e-109
MSTRG.628.1	SolyMTch08g249330.1	0.999437	2.19556e-109
MSTRG.628.1	SolyMTch09g263290.1	0.900023	4.83263e-28
MSTRG.628.1	SolyMTch09g268340.1	0.900023	4.83263e-28
MSTRG.628.1	SolyMTch09g268640.1	0.998311	5.59783e-92
MSTRG.628.1	SolyMTch09g269470.1	0.998311	5.59783e-92
MSTRG.628.1	SolyMTch09g274120.2	0.998687	5.84877e-96
MSTRG.628.1	SolyMTch09g274120.4	0.998311	5.59783e-92
MSTRG.628.1	SolyMTch09g262860.3	0.999062	2.73029e-101
MSTRG.628.1	SolyMTch10g277940.2	0.900023	4.83263e-28
MSTRG.628.1	SolyMTch10g278970.1	0.900023	4.83263e-28
MSTRG.628.1	SolyMTch10g301980.1	0.999437	2.19556e-109
MSTRG.628.1	SolyMTch10g300470.4	0.900023	4.83263e-28
MSTRG.628.1	SolyMTch10g300500.2	0.900023	4.83263e-28
MSTRG.628.1	SolyMTch11g319000.3	0.998687	5.84877e-96
MSTRG.628.1	SolyMTch11g319420.1	0.998499	7.62714e-94
MSTRG.628.1	SolyMTch11g310270.2	0.999812	8.50032e-127
MSTRG.628.1	SolyMTch11g310270.4	0.998499	7.62714e-94
MSTRG.628.1	SolyMTch11g322040.1	0.999437	2.19556e-109
MSTRG.628.1	SolyMTch11g322040.2	0.999437	2.19556e-109
MSTRG.628.1	SolyMTch12g327540.4	0.900023	4.83263e-28
MSTRG.628.1	SolyMTch12g351710.1	0.999437	2.19556e-109
MSTRG.628.1	SolyMTch12g347700.1	0.999437	2.19556e-109
MSTRG.628.1	SolyMTch12g335880.1	0.998499	7.62714e-94
MSTRG.683.1	SolyMTch01g027340.1	0.922486	6.70154e-32
MSTRG.683.1	SolyMTch01g011690.2	0.923331	4.5599e-32
MSTRG.683.1	SolyMTch01g011690.3	0.928811	3.35834e-33
MSTRG.683.1	SolyMTch01g038500.1	0.913345	3.32659e-30
MSTRG.683.1	SolyMTch01g019900.1	0.904363	1.03477e-28
MSTRG.683.1	SolyMTch02g070950.1	0.915799	1.21824e-30
MSTRG.683.1	SolyMTch03g098430.8	0.93158	8.29379e-34
MSTRG.683.1	SolyMTch03g099370.1	0.932221	5.94931e-34
MSTRG.683.1	SolyMTch03g105680.3	0.923011	5.27968e-32
MSTRG.683.1	SolyMTch04g130270.1	0.900782	3.71029e-28
MSTRG.683.1	SolyMTch04g116820.1	0.90188	2.52156e-28
MSTRG.683.1	SolyMTch05g143870.1	0.905611	6.55438e-29
MSTRG.683.1	SolyMTch05g144070.16	0.928782	3.40712e-33
MSTRG.683.1	SolyMTch05g144070.11	0.926567	1.00161e-32
MSTRG.683.1	SolyMTch05g144080.4	0.927033	8.00457e-33
MSTRG.683.1	SolyMTch05g151550.1	0.924031	3.30453e-32
MSTRG.683.1	SolyMTch06g186640.1	0.901822	2.5741e-28
MSTRG.683.1	SolyMTch06g186650.1	0.914792	1.84667e-30
MSTRG.683.1	SolyMTch06g180620.1	0.903283	1.52885e-28
MSTRG.683.1	SolyMTch06g180620.2	0.927004	8.11787e-33
MSTRG.683.1	SolyMTch06g180620.3	0.902463	2.05023e-28
MSTRG.683.1	SolyMTch06g180640.2	0.907214	3.61071e-29
MSTRG.683.1	SolyMTch07g212770.1	0.92782	5.46468e-33
MSTRG.683.1	SolyMTch07g212820.2	0.932448	5.28612e-34
MSTRG.683.1	SolyMTch07g212830.1	0.910886	8.8356e-30
MSTRG.683.1	SolyMTch07g212920.1	0.905585	6.61558e-29
MSTRG.683.1	SolyMTch07g212930.2	0.912839	4.07661e-30
MSTRG.683.1	SolyMTch07g221860.1	0.937467	3.45167e-35
MSTRG.683.1	SolyMTch08g232900.3	0.905698	6.3464e-29
MSTRG.683.1	SolyMTch09g262060.1	0.904095	1.14059e-28
MSTRG.683.1	SolyMTch09g262060.3	0.904445	1.00453e-28
MSTRG.683.1	SolyMTch10g293830.1	0.90749	3.25484e-29
MSTRG.683.1	SolyMTch10g293830.2	0.932454	5.26803e-34
MSTRG.683.1	SolyMTch10g283680.1	0.903027	1.6758e-28
MSTRG.683.1	SolyMTch10g284010.1	0.919105	2.99621e-31
MSTRG.683.1	SolyMTch10g285900.2	0.906718	4.34637e-29
MSTRG.683.1	SolyMTch10g286730.1	0.913567	3.04037e-30
MSTRG.683.1	SolyMTch10g286740.1	0.924177	3.08892e-32
MSTRG.683.1	SolyMTch11g304520.2	0.916511	9.04999e-31
MSTRG.683.1	SolyMTch11g324130.10	0.910703	9.49267e-30
MSTRG.683.1	SolyMTch12g329600.3	0.901122	3.29353e-28
MSTRG.683.1	SolyMTch12g352090.1	0.933124	3.70457e-34
MSTRG.683.1	SolyMTch12g336800.1	0.905144	7.78023e-29
MSTRG.683.1	SolyMTch12g337010.5	0.907205	3.62182e-29
MSTRG.683.1	SolyMTch12g337010.8	0.913117	3.64552e-30
MSTRG.706.1	SolyMTch01g031480.6	0.999437	2.19556e-109
MSTRG.706.1	SolyMTch01g012120.3	0.900023	4.83263e-28
MSTRG.706.1	SolyMTch02g048560.3	1	0
MSTRG.706.1	SolyMTch03g085270.1	1	0
MSTRG.706.1	SolyMTch03g086820.2	0.999812	8.50032e-127
MSTRG.706.1	SolyMTch05g147870.2	0.900361	4.29711e-28
MSTRG.706.1	SolyMTch06g184880.1	0.90053	4.0514e-28
MSTRG.706.1	SolyMTch06g187270.4	0.99925	7.95062e-105
MSTRG.706.1	SolyMTch06g193540.1	1	0
MSTRG.706.1	SolyMTch06g193690.2	0.90053	4.0514e-28
MSTRG.706.1	SolyMTch06g196830.3	0.900361	4.29711e-28
MSTRG.706.1	SolyMTch10g284810.4	0.999437	2.19556e-109
MSTRG.706.1	SolyMTch10g298160.6	0.90053	4.0514e-28
MSTRG.706.1	SolyMTch10g285560.2	1	0
MSTRG.706.1	SolyMTch11g302960.3	0.90053	4.0514e-28
MSTRG.706.1	SolyMTch11g302970.1	0.90053	4.0514e-28
MSTRG.706.1	SolyMTch12g342400.1	1	0
MSTRG.706.1	SolyMTch12g344180.2	0.900361	4.29711e-28
MSTRG.706.1	SolyMTch12g350330.2	1	0
MSTRG.706.1	SolyMTch01g007940.1	1	0
MSTRG.706.1	SolyMTch01g029100.1	1	0
MSTRG.706.1	SolyMTch01g029110.1	1	0
MSTRG.706.1	SolyMTch01g029140.3	0.999062	2.73029e-101
MSTRG.706.1	SolyMTch01g029140.2	0.90053	4.0514e-28
MSTRG.706.1	SolyMTch01g022310.1	0.90053	4.0514e-28
MSTRG.706.1	SolyMTch03g086490.3	0.90053	4.0514e-28
MSTRG.706.1	SolyMTch03g107510.4	0.999437	2.19556e-109
MSTRG.706.1	SolyMTch04g120460.1	1	0
MSTRG.706.1	SolyMTch04g121170.3	0.90053	4.0514e-28
MSTRG.706.1	SolyMTch04g122070.2	0.999812	8.50032e-127
MSTRG.706.1	SolyMTch04g137440.2	0.900361	4.29711e-28
MSTRG.706.1	SolyMTch04g125070.2	0.999812	8.50032e-127
MSTRG.706.1	SolyMTch04g125120.2	0.999437	2.19556e-109
MSTRG.706.1	SolyMTch05g145060.1	0.999812	8.50032e-127
MSTRG.706.1	SolyMTch05g161710.1	0.999812	8.50032e-127
MSTRG.706.1	SolyMTch05g164000.1	0.999812	8.50032e-127
MSTRG.706.1	SolyMTch05g152570.1	0.999437	2.19556e-109
MSTRG.706.1	SolyMTch06g188700.3	0.999812	8.50032e-127
MSTRG.706.1	SolyMTch06g174830.2	1	0
MSTRG.706.1	SolyMTch06g174830.1	1	0
MSTRG.706.1	SolyMTch06g190480.4	0.900361	4.29711e-28
MSTRG.706.1	SolyMTch08g231470.4	0.90053	4.0514e-28
MSTRG.706.1	SolyMTch08g231470.5	1	0
MSTRG.706.1	SolyMTch08g249330.1	0.998687	5.84877e-96
MSTRG.706.1	SolyMTch09g263290.1	0.90053	4.0514e-28
MSTRG.706.1	SolyMTch09g268340.1	0.900192	4.55725e-28
MSTRG.706.1	SolyMTch09g268640.1	0.99925	7.95062e-105
MSTRG.706.1	SolyMTch09g269470.1	0.998311	5.59783e-92
MSTRG.706.1	SolyMTch09g274120.2	0.999437	2.19556e-109
MSTRG.706.1	SolyMTch09g274120.4	0.99925	7.95062e-105
MSTRG.706.1	SolyMTch09g262860.3	0.999812	8.50032e-127
MSTRG.706.1	SolyMTch10g277940.2	0.90053	4.0514e-28
MSTRG.706.1	SolyMTch10g278970.1	0.90053	4.0514e-28
MSTRG.706.1	SolyMTch10g301980.1	0.998687	5.84877e-96
MSTRG.706.1	SolyMTch10g300470.4	0.90053	4.0514e-28
MSTRG.706.1	SolyMTch10g300500.2	0.90053	4.0514e-28
MSTRG.706.1	SolyMTch11g319000.3	0.999437	2.19556e-109
MSTRG.706.1	SolyMTch11g319420.1	0.999437	2.19556e-109
MSTRG.706.1	SolyMTch11g310270.2	0.999812	8.50032e-127
MSTRG.706.1	SolyMTch11g310270.4	0.999437	2.19556e-109
MSTRG.706.1	SolyMTch11g322040.1	1	0
MSTRG.706.1	SolyMTch11g322040.2	0.999625	8.23422e-116
MSTRG.706.1	SolyMTch12g327540.1	0.900361	4.29711e-28
MSTRG.706.1	SolyMTch12g327540.4	0.90053	4.0514e-28
MSTRG.706.1	SolyMTch12g344070.2	0.900361	4.29711e-28
MSTRG.706.1	SolyMTch12g351710.1	0.999625	8.23422e-116
MSTRG.706.1	SolyMTch12g347700.1	1	0
MSTRG.706.1	SolyMTch12g335880.1	0.999437	2.19556e-109
MSTRG.766.1	SolyMTch01g031480.6	0.999437	2.19556e-109
MSTRG.766.1	SolyMTch02g048560.3	1	0
MSTRG.766.1	SolyMTch03g085270.1	1	0
MSTRG.766.1	SolyMTch03g086820.2	0.999812	8.50032e-127
MSTRG.766.1	SolyMTch06g184880.1	0.90053	4.0514e-28
MSTRG.766.1	SolyMTch06g193540.1	1	0
MSTRG.766.1	SolyMTch06g196830.3	0.900361	4.29711e-28
MSTRG.766.1	SolyMTch10g285560.2	1	0
MSTRG.766.1	SolyMTch11g302960.3	0.90053	4.0514e-28
MSTRG.766.1	SolyMTch11g302970.1	0.90053	4.0514e-28
MSTRG.766.1	SolyMTch01g029110.1	1	0
MSTRG.766.1	SolyMTch01g029140.3	0.999062	2.73029e-101
MSTRG.766.1	SolyMTch01g022310.1	0.90053	4.0514e-28
MSTRG.766.1	SolyMTch04g137440.2	0.900361	4.29711e-28
MSTRG.766.1	SolyMTch05g145060.1	0.999812	8.50032e-127
MSTRG.766.1	SolyMTch06g188700.3	0.999812	8.50032e-127
MSTRG.766.1	SolyMTch06g174830.2	1	0
MSTRG.766.1	SolyMTch06g174830.1	1	0
MSTRG.766.1	SolyMTch08g249330.1	0.998687	5.84877e-96
MSTRG.766.1	SolyMTch09g268340.1	0.900192	4.55725e-28
MSTRG.766.1	SolyMTch10g277940.2	0.90053	4.0514e-28
MSTRG.766.1	SolyMTch10g278970.1	0.90053	4.0514e-28
MSTRG.766.1	SolyMTch10g300470.4	0.90053	4.0514e-28
MSTRG.766.1	SolyMTch10g300500.2	0.90053	4.0514e-28
MSTRG.766.1	SolyMTch11g310270.4	0.999437	2.19556e-109
MSTRG.766.1	SolyMTch11g322040.1	1	0
MSTRG.766.1	SolyMTch11g322040.2	0.999625	8.23422e-116
MSTRG.766.1	SolyMTch12g327540.4	0.90053	4.0514e-28
MSTRG.775.1	SolyMTch01g003150.1	0.937514	3.36088e-35
MSTRG.775.1	SolyMTch01g005340.1	0.925626	1.56697e-32
MSTRG.775.1	SolyMTch01g007290.1	0.934884	1.4443e-34
MSTRG.775.1	SolyMTch02g056030.1	0.919945	2.07788e-31
MSTRG.775.1	SolyMTch03g113700.1	0.931781	7.47598e-34
MSTRG.775.1	SolyMTch03g111620.1	0.924995	2.10921e-32
MSTRG.775.1	SolyMTch04g114910.1	0.929887	1.96336e-33
MSTRG.775.1	SolyMTch05g144330.1	0.934884	1.4443e-34
MSTRG.775.1	SolyMTch05g157130.1	0.924995	2.10921e-32
MSTRG.775.1	SolyMTch05g158380.2	0.91963	2.38523e-31
MSTRG.775.1	SolyMTch05g146360.1	0.929045	2.98961e-33
MSTRG.775.1	SolyMTch05g146650.1	0.925311	1.81858e-32
MSTRG.775.1	SolyMTch05g146670.1	0.940933	4.57994e-36
MSTRG.775.1	SolyMTch07g211090.1	0.934253	2.03091e-34
MSTRG.775.1	SolyMTch07g211100.1	0.917105	7.04939e-31
MSTRG.775.1	SolyMTch07g211110.1	0.92105	1.27638e-31
MSTRG.775.1	SolyMTch07g214080.1	0.935831	8.60594e-35
MSTRG.775.1	SolyMTch08g241710.2	0.924995	2.10921e-32
MSTRG.775.1	SolyMTch09g273210.1	0.92368	3.88509e-32
MSTRG.775.1	SolyMTch09g273510.1	0.927099	7.75258e-33
MSTRG.775.1	SolyMTch09g276180.1	0.918893	3.28376e-31
MSTRG.775.1	SolyMTch09g261420.1	0.939566	1.03074e-35
MSTRG.775.1	SolyMTch10g291580.3	0.935305	1.14852e-34
MSTRG.775.1	SolyMTch10g282420.1	0.940828	4.87816e-36
MSTRG.775.1	SolyMTch10g285210.6	0.925258	1.86416e-32
MSTRG.775.1	SolyMTch12g340810.1	0.93115	1.0346e-33
MSTRG.779.1	SolyMTch01g002970.2	0.905448	6.95905e-29
MSTRG.779.1	SolyMTch01g004570.1	0.942834	1.43573e-36
MSTRG.779.1	SolyMTch01g026340.1	0.913801	2.76649e-30
MSTRG.779.1	SolyMTch01g027340.1	0.989391	6.51519e-63
MSTRG.779.1	SolyMTch01g027340.2	0.970331	9.35976e-47
MSTRG.779.1	SolyMTch01g010720.1	0.905986	5.70589e-29
MSTRG.779.1	SolyMTch01g011690.2	0.993763	2.67156e-71
MSTRG.779.1	SolyMTch01g011690.3	0.994987	9.38986e-75
MSTRG.779.1	SolyMTch01g012870.2	0.920708	1.48525e-31
MSTRG.779.1	SolyMTch01g013950.2	0.909541	1.48996e-29
MSTRG.779.1	SolyMTch01g038500.1	0.960895	1.89132e-42
MSTRG.779.1	SolyMTch01g038870.1	0.92129	1.1471e-31
MSTRG.779.1	SolyMTch01g018700.2	0.945444	2.73068e-37
MSTRG.779.1	SolyMTch01g019900.1	0.957712	3.11141e-41
MSTRG.779.1	SolyMTch01g044050.2	0.900984	3.45674e-28
MSTRG.779.1	SolyMTch02g064890.1	0.903186	1.58312e-28
MSTRG.779.1	SolyMTch02g079300.1	0.935222	1.20205e-34
MSTRG.779.1	SolyMTch02g068120.1	0.909967	1.26364e-29
MSTRG.779.1	SolyMTch02g070950.1	0.921997	8.35847e-32
MSTRG.779.1	SolyMTch02g053790.1	0.92481	2.29972e-32
MSTRG.779.1	SolyMTch02g073310.1	0.905959	5.76359e-29
MSTRG.779.1	SolyMTch02g058620.1	0.958735	1.29578e-41
MSTRG.779.1	SolyMTch02g077200.1	0.924838	2.27005e-32
MSTRG.779.1	SolyMTch02g077730.2	0.961492	1.09023e-42
MSTRG.779.1	SolyMTch03g080760.2	0.989391	6.51519e-63
MSTRG.779.1	SolyMTch03g080880.2	0.937335	3.71894e-35
MSTRG.779.1	SolyMTch03g098430.6	0.916778	8.09223e-31
MSTRG.779.1	SolyMTch03g098430.8	0.99044	1.48263e-64
MSTRG.779.1	SolyMTch03g098430.9	0.965954	1.31606e-44
MSTRG.779.1	SolyMTch03g081610.2	0.960667	2.32772e-42
MSTRG.779.1	SolyMTch03g099370.1	0.989333	7.94963e-63
MSTRG.779.1	SolyMTch03g100420.1	0.903945	1.20446e-28
MSTRG.779.1	SolyMTch03g100890.1	0.950322	9.75514e-39
MSTRG.779.1	SolyMTch03g086990.1	0.935891	8.3254e-35
MSTRG.779.1	SolyMTch03g088350.1	0.93317	3.61731e-34
MSTRG.779.1	SolyMTch03g088450.1	0.931115	1.05332e-33
MSTRG.779.1	SolyMTch03g088530.1	0.949668	1.55396e-38
MSTRG.779.1	SolyMTch03g088540.1	0.932406	5.40275e-34
MSTRG.779.1	SolyMTch03g088690.3	0.926304	1.13549e-32
MSTRG.779.1	SolyMTch03g105680.3	0.975226	1.41363e-49
MSTRG.779.1	SolyMTch03g106460.1	0.91656	8.86619e-31
MSTRG.779.1	SolyMTch03g096870.1	0.913624	2.9712e-30
MSTRG.779.1	SolyMTch04g114660.1	0.953249	1.11926e-39
MSTRG.779.1	SolyMTch04g130270.1	0.963453	1.67467e-43
MSTRG.779.1	SolyMTch04g114970.3	0.920909	1.3586e-31
MSTRG.779.1	SolyMTch04g116820.1	0.979015	3.5312e-52
MSTRG.779.1	SolyMTch04g117020.1	0.917974	4.87458e-31
MSTRG.779.1	SolyMTch04g132540.5	0.945833	2.11783e-37
MSTRG.779.1	SolyMTch04g132540.4	0.940001	7.9772e-36
MSTRG.779.1	SolyMTch04g132550.3	0.922649	6.22404e-32
MSTRG.779.1	SolyMTch04g132550.2	0.924063	3.25627e-32
MSTRG.779.1	SolyMTch04g132920.2	0.941723	2.84171e-36
MSTRG.779.1	SolyMTch04g122230.1	0.941723	2.84171e-36
MSTRG.779.1	SolyMTch04g123520.1	0.944889	3.91346e-37
MSTRG.779.1	SolyMTch04g140750.1	0.928412	4.08877e-33
MSTRG.779.1	SolyMTch04g128480.1	0.907644	3.07086e-29
MSTRG.779.1	SolyMTch05g143870.1	0.979773	9.34649e-53
MSTRG.779.1	SolyMTch05g144070.3	0.942667	1.59193e-36
MSTRG.779.1	SolyMTch05g144070.10	0.943889	7.41046e-37
MSTRG.779.1	SolyMTch05g144070.12	0.94039	6.33574e-36
MSTRG.779.1	SolyMTch05g144070.16	0.987817	9.8807e-61
MSTRG.779.1	SolyMTch05g144070.11	0.983911	2.36117e-56
MSTRG.779.1	SolyMTch05g144080.4	0.982221	8.79233e-55
MSTRG.779.1	SolyMTch05g168560.4	0.916657	8.5132e-31
MSTRG.779.1	SolyMTch05g144200.1	0.938457	1.9625e-35
MSTRG.779.1	SolyMTch05g144520.2	0.914114	2.43617e-30
MSTRG.779.1	SolyMTch05g144870.1	0.933836	2.539e-34
MSTRG.779.1	SolyMTch05g157930.1	0.92306	5.16355e-32
MSTRG.779.1	SolyMTch05g160520.1	0.900656	3.87771e-28
MSTRG.779.1	SolyMTch05g162420.2	0.968455	8.48827e-46
MSTRG.779.1	SolyMTch05g151550.1	0.974934	2.15539e-49
MSTRG.779.1	SolyMTch05g152410.1	0.940501	5.93045e-36
MSTRG.779.1	SolyMTch05g165830.1	0.956632	7.66395e-41
MSTRG.779.1	SolyMTch05g166200.1	0.92148	1.05369e-31
MSTRG.779.1	SolyMTch06g186640.1	0.982163	9.89807e-55
MSTRG.779.1	SolyMTch06g186650.1	0.985952	1.73375e-58
MSTRG.779.1	SolyMTch06g188460.1	0.943945	7.15442e-37
MSTRG.779.1	SolyMTch06g174940.3	0.929143	2.84853e-33
MSTRG.779.1	SolyMTch06g190890.3	0.946964	1.00024e-37
MSTRG.779.1	SolyMTch06g177170.2	0.921507	1.04097e-31
MSTRG.779.1	SolyMTch06g193580.3	0.941307	3.65824e-36
MSTRG.779.1	SolyMTch06g180620.1	0.966863	4.97723e-45
MSTRG.779.1	SolyMTch06g180620.2	0.990324	2.30302e-64
MSTRG.779.1	SolyMTch06g180620.3	0.987351	3.86108e-60
MSTRG.779.1	SolyMTch06g180640.1	0.965783	1.57462e-44
MSTRG.779.1	SolyMTch06g180640.2	0.993122	9.39991e-70
MSTRG.779.1	SolyMTch06g181230.1	0.931392	9.13434e-34
MSTRG.779.1	SolyMTch06g182530.1	0.952177	2.51362e-39
MSTRG.779.1	SolyMTch06g182530.2	0.956859	6.35136e-41
MSTRG.779.1	SolyMTch07g211670.2	0.902402	2.09503e-28
MSTRG.779.1	SolyMTch07g211680.2	0.943556	9.14419e-37
MSTRG.779.1	SolyMTch07g199470.1	0.98531	8.74259e-58
MSTRG.779.1	SolyMTch07g212760.1	0.936891	4.77515e-35
MSTRG.779.1	SolyMTch07g212770.1	0.984145	1.39147e-56
MSTRG.779.1	SolyMTch07g212780.1	0.93989	8.51754e-36
MSTRG.779.1	SolyMTch07g212810.1	0.91122	7.74988e-30
MSTRG.779.1	SolyMTch07g212820.2	0.937391	3.60406e-35
MSTRG.779.1	SolyMTch07g212820.4	0.937502	3.38455e-35
MSTRG.779.1	SolyMTch07g212830.1	0.983562	5.1451e-56
MSTRG.779.1	SolyMTch07g212840.1	0.959587	6.13872e-42
MSTRG.779.1	SolyMTch07g212920.1	0.956916	6.05901e-41
MSTRG.779.1	SolyMTch07g199600.1	0.938779	1.62931e-35
MSTRG.779.1	SolyMTch07g212930.2	0.982454	5.45257e-55
MSTRG.779.1	SolyMTch07g199690.2	0.928466	3.98081e-33
MSTRG.779.1	SolyMTch07g213900.1	0.926143	1.226e-32
MSTRG.779.1	SolyMTch07g202970.1	0.946055	1.83e-37
MSTRG.779.1	SolyMTch07g204680.1	0.915527	1.36364e-30
MSTRG.779.1	SolyMTch07g220390.1	0.928629	3.67328e-33
MSTRG.779.1	SolyMTch07g220430.1	0.95882	1.20336e-41
MSTRG.779.1	SolyMTch07g208160.1	0.933941	2.40121e-34
MSTRG.779.1	SolyMTch07g221350.1	0.908759	2.01163e-29
MSTRG.779.1	SolyMTch07g208560.1	0.913159	3.58421e-30
MSTRG.779.1	SolyMTch07g221860.1	0.982396	6.14803e-55
MSTRG.779.1	SolyMTch08g224320.5	0.951402	4.45759e-39
MSTRG.779.1	SolyMTch08g224990.1	0.910634	9.74971e-30
MSTRG.779.1	SolyMTch08g238770.1	0.923755	3.75318e-32
MSTRG.779.1	SolyMTch08g226220.1	0.914358	2.20497e-30
MSTRG.779.1	SolyMTch08g231340.1	0.936808	5.00329e-35
MSTRG.779.1	SolyMTch08g244810.1	0.934058	2.25458e-34
MSTRG.779.1	SolyMTch08g232900.3	0.974177	6.30822e-49
MSTRG.779.1	SolyMTch08g235100.3	0.918028	4.76268e-31
MSTRG.779.1	SolyMTch09g251060.3	0.91357	3.03725e-30
MSTRG.779.1	SolyMTch09g264140.1	0.909061	1.79164e-29
MSTRG.779.1	SolyMTch09g265970.1	0.900277	4.42433e-28
MSTRG.779.1	SolyMTch09g253110.1	0.965897	1.39729e-44
MSTRG.779.1	SolyMTch09g275700.1	0.941501	3.25224e-36
MSTRG.779.1	SolyMTch09g258070.1	0.900853	3.619e-28
MSTRG.779.1	SolyMTch09g271150.1	0.956489	8.61435e-41
MSTRG.779.1	SolyMTch09g271190.1	0.93939	1.14218e-35
MSTRG.779.1	SolyMTch09g259450.1	0.926838	8.79365e-33
MSTRG.779.1	SolyMTch09g260660.2	0.987642	1.65725e-60
MSTRG.779.1	SolyMTch09g260660.1	0.939475	1.0868e-35
MSTRG.779.1	SolyMTch09g273820.1	0.931088	1.06788e-33
MSTRG.779.1	SolyMTch09g273920.1	0.964476	6.04802e-44
MSTRG.779.1	SolyMTch09g262060.1	0.996153	6.10359e-79
MSTRG.779.1	SolyMTch09g262060.3	0.992947	2.34304e-69
MSTRG.779.1	SolyMTch10g277550.3	0.917888	5.05676e-31
MSTRG.779.1	SolyMTch10g278080.1	0.976916	1.10368e-50
MSTRG.779.1	SolyMTch10g279200.1	0.966124	1.09895e-44
MSTRG.779.1	SolyMTch10g292060.1	0.919822	2.19309e-31
MSTRG.779.1	SolyMTch10g293830.1	0.962259	5.30024e-43
MSTRG.779.1	SolyMTch10g293830.2	0.986826	1.68627e-59
MSTRG.779.1	SolyMTch10g294850.1	0.947277	8.10324e-38
MSTRG.779.1	SolyMTch10g283680.1	0.962856	2.99336e-43
MSTRG.779.1	SolyMTch10g284010.1	0.975226	1.41363e-49
MSTRG.779.1	SolyMTch10g297200.1	0.927504	6.37202e-33
MSTRG.779.1	SolyMTch10g297460.3	0.924226	3.01931e-32
MSTRG.779.1	SolyMTch10g297460.7	0.925313	1.81658e-32
MSTRG.779.1	SolyMTch10g285900.2	0.984902	2.35982e-57
MSTRG.779.1	SolyMTch10g285910.1	0.917647	5.60149e-31
MSTRG.779.1	SolyMTch10g286730.1	0.974468	4.18977e-49
MSTRG.779.1	SolyMTch10g286740.1	0.977966	2.05768e-51
MSTRG.779.1	SolyMTch10g300720.1	0.968171	1.17176e-45
MSTRG.779.1	SolyMTch11g304520.2	0.981929	1.58364e-54
MSTRG.779.1	SolyMTch11g318260.3	0.938613	1.79392e-35
MSTRG.779.1	SolyMTch11g318260.2	0.907302	3.49235e-29
MSTRG.779.1	SolyMTch11g312310.1	0.923477	4.26452e-32
MSTRG.779.1	SolyMTch11g312360.2	0.907345	3.43679e-29
MSTRG.779.1	SolyMTch11g324130.10	0.933392	3.21604e-34
MSTRG.779.1	SolyMTch12g339310.2	0.927026	8.03275e-33
MSTRG.779.1	SolyMTch12g339340.1	0.929171	2.80946e-33
MSTRG.779.1	SolyMTch12g339390.1	0.952311	2.27305e-39
MSTRG.779.1	SolyMTch12g326180.1	0.952198	2.47447e-39
MSTRG.779.1	SolyMTch12g339400.1	0.935725	9.12563e-35
MSTRG.779.1	SolyMTch12g326930.1	0.935521	1.0204e-34
MSTRG.779.1	SolyMTch12g326930.3	0.989566	3.56267e-63
MSTRG.779.1	SolyMTch12g329600.3	0.983212	1.10276e-55
MSTRG.779.1	SolyMTch12g329600.1	0.968057	1.33196e-45
MSTRG.779.1	SolyMTch12g336130.1	0.919228	2.84036e-31
MSTRG.779.1	SolyMTch12g352090.1	0.98158	3.16873e-54
MSTRG.779.1	SolyMTch12g336800.1	0.987759	1.17493e-60
MSTRG.779.1	SolyMTch12g349660.1	0.906883	4.08686e-29
MSTRG.779.1	SolyMTch12g349660.4	0.916451	9.27964e-31
MSTRG.779.1	SolyMTch12g337010.1	0.925748	1.4793e-32
MSTRG.779.1	SolyMTch12g337010.5	0.970104	1.23184e-46
MSTRG.779.1	SolyMTch12g337010.8	0.96459	5.39099e-44
MSTRG.779.1	SolyMTch12g337010.4	0.925639	1.55742e-32
MSTRG.779.1	SolyMTch12g338140.1	0.909196	1.70167e-29
MSTRG.779.1	SolyMTch07g213220.1	0.917641	5.61752e-31
MSTRG.831.2	SolyMTch07g221700.1	0.909368	1.59247e-29
MSTRG.1004.1	SolyMTch01g002330.2	0.931833	7.2772e-34
MSTRG.1004.1	SolyMTch06g184860.1	0.931953	6.83921e-34
MSTRG.1004.1	SolyMTch06g184880.3	0.92021	1.84985e-31
MSTRG.1004.1	SolyMTch06g193690.2	0.918987	3.1534e-31
MSTRG.1004.1	SolyMTch06g196830.3	0.918847	3.34987e-31
MSTRG.1004.1	SolyMTch10g298160.5	0.999743	8.34251e-122
MSTRG.1004.1	SolyMTch01g027280.1	0.999871	8.60333e-133
MSTRG.1004.1	SolyMTch01g029140.2	0.918987	3.1534e-31
MSTRG.1004.1	SolyMTch01g022310.1	0.914023	2.52808e-30
MSTRG.1004.1	SolyMTch02g050930.1	0.913743	2.83195e-30
MSTRG.1004.1	SolyMTch03g086490.4	0.931953	6.83921e-34
MSTRG.1004.1	SolyMTch03g107510.2	0.913184	3.54957e-30
MSTRG.1004.1	SolyMTch05g150800.1	0.922846	5.69033e-32
MSTRG.1004.1	SolyMTch05g150800.4	0.903255	1.54463e-28
MSTRG.1004.1	SolyMTch05g152120.1	0.918707	3.55819e-31
MSTRG.1004.1	SolyMTch05g154740.1	0.932072	6.42685e-34
MSTRG.1004.1	SolyMTch07g213420.1	0.918707	3.55819e-31
MSTRG.1004.1	SolyMTch09g273490.1	0.903814	1.26271e-28
MSTRG.1004.1	SolyMTch12g326490.1	0.999486	8.07165e-111
MSTRG.1004.1	SolyMTch12g327540.4	0.918987	3.1534e-31
MSTRG.1147.1	SolyMTch12g347570.1	0.900957	3.48929e-28
MSTRG.1147.1	SolyMTch12g337730.1	0.922203	7.61825e-32
MSTRG.1906.1	SolyMTch01g027340.1	0.911061	8.25027e-30
MSTRG.1906.1	SolyMTch01g027510.1	0.954034	6.11875e-40
MSTRG.1906.1	SolyMTch01g011690.2	0.908292	2.40292e-29
MSTRG.1906.1	SolyMTch01g011690.3	0.900947	3.50183e-28
MSTRG.1906.1	SolyMTch02g079300.1	0.94319	1.15034e-36
MSTRG.1906.1	SolyMTch03g105680.3	0.908496	2.22349e-29
MSTRG.1906.1	SolyMTch04g116820.1	0.913655	2.93472e-30
MSTRG.1906.1	SolyMTch05g144070.16	0.917152	6.90942e-31
MSTRG.1906.1	SolyMTch05g144070.11	0.908933	1.88167e-29
MSTRG.1906.1	SolyMTch05g144080.4	0.92406	3.26027e-32
MSTRG.1906.1	SolyMTch05g157930.1	0.936719	5.25641e-35
MSTRG.1906.1	SolyMTch05g159370.1	0.922923	5.4944e-32
MSTRG.1906.1	SolyMTch05g151550.1	0.914704	1.9141e-30
MSTRG.1906.1	SolyMTch06g186640.1	0.90803	2.65434e-29
MSTRG.1906.1	SolyMTch06g186650.1	0.909691	1.40613e-29
MSTRG.1906.1	SolyMTch06g180620.2	0.908292	2.40292e-29
MSTRG.1906.1	SolyMTch06g180620.3	0.903541	1.3933e-28
MSTRG.1906.1	SolyMTch07g199470.1	0.9094	1.57332e-29
MSTRG.1906.1	SolyMTch07g212770.1	0.923186	4.87441e-32
MSTRG.1906.1	SolyMTch07g212930.2	0.913567	3.04037e-30
MSTRG.1906.1	SolyMTch07g221860.1	0.900947	3.50183e-28
MSTRG.1906.1	SolyMTch08g226230.3	0.918258	4.31612e-31
MSTRG.1906.1	SolyMTch08g232900.3	0.908584	2.15063e-29
MSTRG.1906.1	SolyMTch09g267100.1	0.94966	1.56253e-38
MSTRG.1906.1	SolyMTch09g271190.3	0.91042	1.06003e-29
MSTRG.1906.1	SolyMTch09g259550.1	0.950739	7.22501e-39
MSTRG.1906.1	SolyMTch10g278080.1	0.90051	4.08004e-28
MSTRG.1906.1	SolyMTch10g293830.2	0.901064	3.36159e-28
MSTRG.1906.1	SolyMTch10g284010.1	0.919251	2.81273e-31
MSTRG.1906.1	SolyMTch10g285900.1	0.907622	3.09692e-29
MSTRG.1906.1	SolyMTch10g286730.1	0.913917	2.63869e-30
MSTRG.1906.1	SolyMTch10g286740.1	0.921291	1.14651e-31
MSTRG.1906.1	SolyMTch11g303580.1	0.907301	3.49408e-29
MSTRG.1906.1	SolyMTch11g304520.2	0.916336	9.73756e-31
MSTRG.1906.1	SolyMTch12g326930.3	0.910973	8.53807e-30
MSTRG.1906.1	SolyMTch12g326940.1	0.915462	1.40096e-30
MSTRG.1906.1	SolyMTch12g329600.3	0.908788	1.98952e-29
MSTRG.1906.1	SolyMTch12g348520.1	0.908933	1.88167e-29
MSTRG.1906.1	SolyMTch12g352090.1	0.912489	4.6886e-30
MSTRG.1906.1	SolyMTch12g336800.1	0.914354	2.20849e-30
MSTRG.2249.1	SolyMTch03g082390.2	0.906209	5.25251e-29
MSTRG.2249.1	SolyMTch03g082390.1	0.915169	1.58137e-30
MSTRG.2249.1	SolyMTch03g082390.3	0.912826	4.09836e-30
MSTRG.2249.1	SolyMTch01g015670.1	0.901111	3.30692e-28
MSTRG.2249.1	SolyMTch01g015670.4	0.915984	1.1278e-30
MSTRG.2249.1	SolyMTch01g015680.2	0.939393	1.14016e-35
MSTRG.2249.1	SolyMTch01g015680.3	0.916037	1.10334e-30
MSTRG.2770.1	SolyMTch01g003110.2	0.930515	1.42991e-33
MSTRG.2770.1	SolyMTch01g003110.1	0.930515	1.42991e-33
MSTRG.2770.1	SolyMTch01g011320.5	0.930754	1.26592e-33
MSTRG.2770.1	SolyMTch01g023020.3	0.930754	1.26592e-33
MSTRG.2770.1	SolyMTch04g127640.1	0.930515	1.42991e-33
MSTRG.2770.1	SolyMTch04g127640.3	0.929676	2.18271e-33
MSTRG.2770.1	SolyMTch06g171480.2	0.930515	1.42991e-33
MSTRG.2770.1	SolyMTch06g181320.1	0.921944	8.55816e-32
MSTRG.2770.1	SolyMTch07g212820.1	0.933043	3.86688e-34
MSTRG.2770.1	SolyMTch09g260600.2	0.930754	1.26592e-33
MSTRG.2770.1	SolyMTch10g291770.2	0.929796	2.05539e-33
MSTRG.2770.1	SolyMTch12g334990.3	0.928256	4.41354e-33
MSTRG.2770.1	SolyMTch12g351950.1	0.930155	1.71519e-33
MSTRG.2770.1	SolyMTch00g000870.1	0.930515	1.42991e-33
MSTRG.2770.1	SolyMTch01g045210.1	0.928957	3.12351e-33
MSTRG.2770.1	SolyMTch02g065120.1	0.930275	1.61445e-33
MSTRG.2770.1	SolyMTch04g143260.1	0.929676	2.18271e-33
MSTRG.2770.1	SolyMTch08g240130.1	0.930395	1.51946e-33
MSTRG.2770.1	SolyMTch08g235120.1	0.929916	1.93529e-33
MSTRG.2770.1	SolyMTch08g248200.1	0.929916	1.93529e-33
MSTRG.2770.1	SolyMTch11g321990.2	0.930874	1.19092e-33
MSTRG.2770.1	SolyMTch12g327870.1	0.930155	1.71519e-33
MSTRG.2780.1	SolyMTch01g003110.2	0.930635	1.34549e-33
MSTRG.2780.1	SolyMTch01g003110.1	0.930874	1.19092e-33
MSTRG.2780.1	SolyMTch01g011320.5	0.928358	4.19862e-33
MSTRG.2780.1	SolyMTch01g023020.3	0.930994	1.12024e-33
MSTRG.2780.1	SolyMTch04g127640.1	0.930874	1.19092e-33
MSTRG.2780.1	SolyMTch04g127640.3	0.930994	1.12024e-33
MSTRG.2780.1	SolyMTch09g260600.2	0.931114	1.05364e-33
MSTRG.2780.1	SolyMTch10g291770.2	0.929317	2.61231e-33
MSTRG.2780.1	SolyMTch00g000870.1	0.930994	1.12024e-33
MSTRG.2780.1	SolyMTch02g065120.1	0.930395	1.51946e-33
MSTRG.2780.1	SolyMTch08g235120.1	0.931473	8.76085e-34
MSTRG.2780.1	SolyMTch08g248200.1	0.931234	9.90889e-34
MSTRG.2780.1	SolyMTch11g321990.2	0.930754	1.26592e-33
MSTRG.2780.1	SolyMTch12g327870.1	0.931713	7.74237e-34
MSTRG.2785.1	SolyMTch10g285000.1	0.999732	3.77036e-121
MSTRG.3202.1	SolyMTch08g230550.2	0.905775	6.16866e-29
MSTRG.3427.7	SolyMTch01g004320.1	0.911103	8.11658e-30
MSTRG.3427.7	SolyMTch01g027340.1	0.943667	8.52655e-37
MSTRG.3427.7	SolyMTch01g027340.2	0.919037	3.08548e-31
MSTRG.3427.7	SolyMTch01g027910.1	0.938835	1.57778e-35
MSTRG.3427.7	SolyMTch01g009460.2	0.942167	2.16611e-36
MSTRG.3427.7	SolyMTch01g010720.1	0.91078	9.20904e-30
MSTRG.3427.7	SolyMTch01g010980.1	0.906824	4.17845e-29
MSTRG.3427.7	SolyMTch01g045020.2	0.910696	9.51615e-30
MSTRG.3427.7	SolyMTch01g011690.2	0.939113	1.34293e-35
MSTRG.3427.7	SolyMTch01g011690.3	0.938057	2.46769e-35
MSTRG.3427.7	SolyMTch01g034430.1	0.904467	9.96513e-29
MSTRG.3427.7	SolyMTch01g013950.2	0.946016	1.8785e-37
MSTRG.3427.7	SolyMTch01g036210.1	0.938014	2.52903e-35
MSTRG.3427.7	SolyMTch01g038500.1	0.907067	3.81424e-29
MSTRG.3427.7	SolyMTch01g019900.1	0.915246	1.53172e-30
MSTRG.3427.7	SolyMTch02g079300.1	0.905666	6.42283e-29
MSTRG.3427.7	SolyMTch02g070950.1	0.918706	3.56046e-31
MSTRG.3427.7	SolyMTch02g070950.2	0.908564	2.16646e-29
MSTRG.3427.7	SolyMTch02g073310.1	0.92013	1.91593e-31
MSTRG.3427.7	SolyMTch02g058620.1	0.919904	2.1159e-31
MSTRG.3427.7	SolyMTch02g077200.1	0.980524	2.37653e-53
MSTRG.3427.7	SolyMTch02g060380.1	0.909721	1.38975e-29
MSTRG.3427.7	SolyMTch02g079840.3	0.920441	1.67107e-31
MSTRG.3427.7	SolyMTch02g077730.2	0.910832	9.02544e-30
MSTRG.3427.7	SolyMTch03g080750.1	0.917358	6.33283e-31
MSTRG.3427.7	SolyMTch03g080760.2	0.939446	1.10568e-35
MSTRG.3427.7	SolyMTch03g080760.3	0.944556	4.84797e-37
MSTRG.3427.7	SolyMTch03g098430.8	0.933614	2.85813e-34
MSTRG.3427.7	SolyMTch03g098430.9	0.906905	4.05345e-29
MSTRG.3427.7	SolyMTch03g081610.2	0.910696	9.51615e-30
MSTRG.3427.7	SolyMTch03g099370.1	0.939835	8.80087e-36
MSTRG.3427.7	SolyMTch03g100420.1	0.902633	1.92959e-28
MSTRG.3427.7	SolyMTch03g100890.1	0.910859	8.93029e-30
MSTRG.3427.7	SolyMTch03g088010.1	0.904711	9.11549e-29
MSTRG.3427.7	SolyMTch03g088450.1	0.929917	1.93388e-33
MSTRG.3427.7	SolyMTch03g088530.1	0.904657	9.29741e-29
MSTRG.3427.7	SolyMTch03g088630.1	0.902491	2.03003e-28
MSTRG.3427.7	SolyMTch03g105680.3	0.933392	3.21604e-34
MSTRG.3427.7	SolyMTch03g096870.1	0.913422	3.22419e-30
MSTRG.3427.7	SolyMTch04g129770.1	0.912915	3.95322e-30
MSTRG.3427.7	SolyMTch04g114660.1	0.916194	1.0335e-30
MSTRG.3427.7	SolyMTch04g130270.1	0.915192	1.56633e-30
MSTRG.3427.7	SolyMTch04g114970.3	0.922436	6.8565e-32
MSTRG.3427.7	SolyMTch04g116820.1	0.935002	1.35443e-34
MSTRG.3427.7	SolyMTch04g117020.1	0.920649	1.52501e-31
MSTRG.3427.7	SolyMTch04g117190.1	0.910461	1.0432e-29
MSTRG.3427.7	SolyMTch04g137530.1	0.905496	6.83587e-29
MSTRG.3427.7	SolyMTch04g137580.1	0.939501	1.07032e-35
MSTRG.3427.7	SolyMTch04g124660.1	0.942723	1.53812e-36
MSTRG.3427.7	SolyMTch04g140750.1	0.923239	4.75781e-32
MSTRG.3427.7	SolyMTch05g143870.1	0.93628	6.71406e-35
MSTRG.3427.7	SolyMTch05g144070.7	0.936724	5.24199e-35
MSTRG.3427.7	SolyMTch05g144070.5	0.939557	1.03605e-35
MSTRG.3427.7	SolyMTch05g144070.16	0.940557	5.73735e-36
MSTRG.3427.7	SolyMTch05g144070.11	0.938557	1.85229e-35
MSTRG.3427.7	SolyMTch05g144080.3	0.903438	1.44582e-28
MSTRG.3427.7	SolyMTch05g144080.4	0.936391	6.31228e-35
MSTRG.3427.7	SolyMTch05g144200.1	0.906921	4.02841e-29
MSTRG.3427.7	SolyMTch05g160350.1	0.909667	1.41913e-29
MSTRG.3427.7	SolyMTch05g162420.2	0.909071	1.78467e-29
MSTRG.3427.7	SolyMTch05g151550.1	0.933947	2.3927e-34
MSTRG.3427.7	SolyMTch05g165830.1	0.912267	5.12238e-30
MSTRG.3427.7	SolyMTch05g169360.1	0.900676	3.8502e-28
MSTRG.3427.7	SolyMTch06g186640.1	0.944445	5.20513e-37
MSTRG.3427.7	SolyMTch06g186650.1	0.946222	1.63943e-37
MSTRG.3427.7	SolyMTch06g186650.3	0.931281	9.67077e-34
MSTRG.3427.7	SolyMTch06g186790.1	0.906522	4.67633e-29
MSTRG.3427.7	SolyMTch06g190890.3	0.900927	3.52617e-28
MSTRG.3427.7	SolyMTch06g177170.2	0.915676	1.28233e-30
MSTRG.3427.7	SolyMTch06g193580.3	0.933966	2.36904e-34
MSTRG.3427.7	SolyMTch06g180620.1	0.913404	3.24727e-30
MSTRG.3427.7	SolyMTch06g180620.2	0.940057	7.71966e-36
MSTRG.3427.7	SolyMTch06g180620.3	0.940612	5.55037e-36
MSTRG.3427.7	SolyMTch06g180640.1	0.921041	1.28128e-31
MSTRG.3427.7	SolyMTch06g180640.2	0.944111	6.43677e-37
MSTRG.3427.7	SolyMTch06g182530.2	0.91075	9.31684e-30
MSTRG.3427.7	SolyMTch07g199470.1	0.947722	5.99673e-38
MSTRG.3427.7	SolyMTch07g212770.1	0.940501	5.93045e-36
MSTRG.3427.7	SolyMTch07g212820.4	0.947567	6.66201e-38
MSTRG.3427.7	SolyMTch07g212830.1	0.944945	3.77577e-37
MSTRG.3427.7	SolyMTch07g212840.1	0.922287	7.33263e-32
MSTRG.3427.7	SolyMTch07g212920.1	0.904576	9.57691e-29
MSTRG.3427.7	SolyMTch07g199600.1	0.939972	8.11417e-36
MSTRG.3427.7	SolyMTch07g212930.2	0.947222	8.41244e-38
MSTRG.3427.7	SolyMTch07g199680.1	0.956572	8.04645e-41
MSTRG.3427.7	SolyMTch07g200170.1	0.947166	8.73308e-38
MSTRG.3427.7	SolyMTch07g213900.1	0.930552	1.40301e-33
MSTRG.3427.7	SolyMTch07g220430.1	0.91159	6.6993e-30
MSTRG.3427.7	SolyMTch07g221860.1	0.936835	4.92609e-35
MSTRG.3427.7	SolyMTch08g224320.5	0.90723	3.58875e-29
MSTRG.3427.7	SolyMTch08g231340.2	0.912457	4.7497e-30
MSTRG.3427.7	SolyMTch08g231360.1	0.942723	1.53812e-36
MSTRG.3427.7	SolyMTch08g232900.3	0.932336	5.60172e-34
MSTRG.3427.7	SolyMTch08g233420.2	0.918282	4.27298e-31
MSTRG.3427.7	SolyMTch08g235030.2	0.923154	4.94591e-32
MSTRG.3427.7	SolyMTch09g264140.1	0.902379	2.11229e-28
MSTRG.3427.7	SolyMTch09g265970.1	0.908242	2.44907e-29
MSTRG.3427.7	SolyMTch09g253110.1	0.91985	2.16665e-31
MSTRG.3427.7	SolyMTch09g258070.1	0.905883	5.92692e-29
MSTRG.3427.7	SolyMTch09g271150.1	0.965455	2.2185e-44
MSTRG.3427.7	SolyMTch09g271190.3	0.937669	3.07943e-35
MSTRG.3427.7	SolyMTch09g259550.1	0.902183	2.26443e-28
MSTRG.3427.7	SolyMTch09g260660.2	0.937669	3.07943e-35
MSTRG.3427.7	SolyMTch09g273920.1	0.920933	1.34441e-31
MSTRG.3427.7	SolyMTch09g262060.1	0.942778	1.48607e-36
MSTRG.3427.7	SolyMTch09g262060.3	0.940834	4.85987e-36
MSTRG.3427.7	SolyMTch10g277550.1	0.938668	1.73733e-35
MSTRG.3427.7	SolyMTch10g278080.1	0.935169	1.23696e-34
MSTRG.3427.7	SolyMTch10g278430.1	0.941168	3.97794e-36
MSTRG.3427.7	SolyMTch10g279200.1	0.918442	3.98931e-31
MSTRG.3427.7	SolyMTch10g293830.1	0.905118	7.85688e-29
MSTRG.3427.7	SolyMTch10g293830.2	0.93217	6.10968e-34
MSTRG.3427.7	SolyMTch10g294850.1	0.940316	6.61909e-36
MSTRG.3427.7	SolyMTch10g283680.1	0.911373	7.29676e-30
MSTRG.3427.7	SolyMTch10g284010.1	0.939113	1.34293e-35
MSTRG.3427.7	SolyMTch10g297460.3	0.919276	2.7826e-31
MSTRG.3427.7	SolyMTch10g297460.7	0.914639	1.9655e-30
MSTRG.3427.7	SolyMTch10g285900.2	0.943556	9.14419e-37
MSTRG.3427.7	SolyMTch10g285900.1	0.944334	5.58779e-37
MSTRG.3427.7	SolyMTch10g286730.1	0.933614	2.85813e-34
MSTRG.3427.7	SolyMTch10g286740.1	0.932892	4.18763e-34
MSTRG.3427.7	SolyMTch10g300720.1	0.917575	5.77668e-31
MSTRG.3427.7	SolyMTch11g303580.1	0.930781	1.24875e-33
MSTRG.3427.7	SolyMTch11g304520.2	0.932892	4.18763e-34
MSTRG.3427.7	SolyMTch11g305350.3	0.938057	2.46769e-35
MSTRG.3427.7	SolyMTch11g323500.1	0.907826	2.86739e-29
MSTRG.3427.7	SolyMTch11g312320.1	0.936669	5.40723e-35
MSTRG.3427.7	SolyMTch12g339390.1	0.906959	3.97214e-29
MSTRG.3427.7	SolyMTch12g326180.1	0.906797	4.22094e-29
MSTRG.3427.7	SolyMTch12g326930.1	0.905894	5.90341e-29
MSTRG.3427.7	SolyMTch12g326930.3	0.949277	2.04718e-38
MSTRG.3427.7	SolyMTch12g329600.3	0.941501	3.25224e-36
MSTRG.3427.7	SolyMTch12g329600.1	0.919471	2.55646e-31
MSTRG.3427.7	SolyMTch12g348520.1	0.933225	3.51266e-34
MSTRG.3427.7	SolyMTch12g352090.1	0.935336	1.12941e-34
MSTRG.3427.7	SolyMTch12g336800.1	0.945444	2.73068e-37
MSTRG.3427.7	SolyMTch12g337010.3	0.936724	5.24199e-35
MSTRG.3427.7	SolyMTch12g337010.5	0.962747	3.32492e-43
MSTRG.3427.7	SolyMTch12g337010.8	0.90983	1.33277e-29
MSTRG.3427.7	SolyMTch12g337410.1	0.908584	2.15025e-29
MSTRG.3427.7	SolyMTch12g337800.2	0.939109	1.34576e-35
MSTRG.3427.7	SolyMTch01g004430.1	0.915541	1.35563e-30
MSTRG.3427.7	SolyMTch03g106560.1	0.938585	1.82288e-35
MSTRG.3630.1	SolyMTch02g045420.3	0.923186	4.87289e-32
MSTRG.3639.1	SolyMTch02g045420.3	0.910839	8.99888e-30
MSTRG.3643.1	SolyMTch02g045420.3	0.916871	7.78184e-31
MSTRG.3643.2	SolyMTch02g045420.3	0.924808	2.30238e-32
MSTRG.3647.34	SolyMTch02g045400.1	0.906629	4.4938e-29
MSTRG.3647.34	SolyMTch02g045420.1	0.967568	2.30092e-45
MSTRG.3647.34	SolyMTch02g045420.2	0.946088	1.79092e-37
MSTRG.3647.34	SolyMTch02g045430.1	0.925292	1.83506e-32
MSTRG.3647.34	SolyMTch04g143170.1	0.904609	9.46271e-29
MSTRG.3647.37	SolyMTch02g062400.2	0.927141	7.59838e-33
MSTRG.3647.38	SolyMTch01g015590.3	0.918008	4.80324e-31
MSTRG.3647.38	SolyMTch10g298630.5	0.918428	4.0132e-31
MSTRG.3647.38	SolyMTch05g169240.2	0.918987	3.1534e-31
MSTRG.3647.38	SolyMTch07g197770.1	0.918707	3.55819e-31
MSTRG.3647.38	SolyMTch08g245100.1	0.918428	4.0132e-31
MSTRG.3647.38	SolyMTch11g321990.1	0.918707	3.55819e-31
MSTRG.3647.44	SolyMTch02g045400.1	0.937098	4.25065e-35
MSTRG.3647.44	SolyMTch02g045420.2	0.916472	9.19897e-31
MSTRG.3717.1	SolyMTch02g079300.1	0.901058	3.36898e-28
MSTRG.3717.1	SolyMTch05g146060.1	0.9113	7.50918e-30
MSTRG.3717.1	SolyMTch06g176410.2	0.906501	4.71346e-29
MSTRG.3717.1	SolyMTch01g004430.1	0.906369	4.94915e-29
MSTRG.3736.1	SolyMTch01g003110.2	0.929796	2.05539e-33
MSTRG.3736.1	SolyMTch01g003110.1	0.929317	2.61231e-33
MSTRG.3736.1	SolyMTch01g011320.5	0.929916	1.93529e-33
MSTRG.3736.1	SolyMTch01g039790.1	0.940828	4.87816e-36
MSTRG.3736.1	SolyMTch10g291770.2	0.930635	1.34549e-33
MSTRG.3734.1	SolyMTch01g031480.6	0.999812	8.50032e-127
MSTRG.3734.1	SolyMTch01g023190.2	0.900023	4.83263e-28
MSTRG.3734.1	SolyMTch02g048560.3	0.99925	7.95062e-105
MSTRG.3734.1	SolyMTch03g085270.1	0.99925	7.95062e-105
MSTRG.3734.1	SolyMTch03g086820.2	0.998687	5.84877e-96
MSTRG.3734.1	SolyMTch06g193540.1	0.99925	7.95062e-105
MSTRG.3734.1	SolyMTch06g196830.3	0.900023	4.83263e-28
MSTRG.3734.1	SolyMTch10g285560.2	0.99925	7.95062e-105
MSTRG.3734.1	SolyMTch01g029110.1	0.99925	7.95062e-105
MSTRG.3734.1	SolyMTch01g029140.3	0.998687	5.84877e-96
MSTRG.3734.1	SolyMTch03g107510.2	0.90053	4.0514e-28
MSTRG.3734.1	SolyMTch04g118360.1	0.900023	4.83263e-28
MSTRG.3734.1	SolyMTch04g137440.2	0.900023	4.83263e-28
MSTRG.3734.1	SolyMTch05g145060.1	0.998687	5.84877e-96
MSTRG.3734.1	SolyMTch06g188700.3	0.999437	2.19556e-109
MSTRG.3734.1	SolyMTch06g174830.2	0.99925	7.95062e-105
MSTRG.3734.1	SolyMTch06g174830.1	0.99925	7.95062e-105
MSTRG.3734.1	SolyMTch08g249330.1	0.998311	5.59783e-92
MSTRG.3734.1	SolyMTch11g310270.4	0.999812	8.50032e-127
MSTRG.3734.1	SolyMTch11g322040.1	0.99925	7.95062e-105
MSTRG.3734.1	SolyMTch11g322040.2	0.998874	2.11308e-98
MSTRG.3765.1	SolyMTch04g129770.1	0.903896	1.22585e-28
MSTRG.3765.1	SolyMTch04g117190.1	0.916226	1.01953e-30
MSTRG.3765.1	SolyMTch05g144200.1	0.919252	2.81143e-31
MSTRG.3765.1	SolyMTch12g326930.1	0.918282	4.27298e-31
MSTRG.3916.1	SolyMTch01g031480.6	0.998687	5.84877e-96
MSTRG.3916.1	SolyMTch01g023190.2	0.900361	4.29711e-28
MSTRG.3916.1	SolyMTch02g048560.3	0.998124	2.61072e-90
MSTRG.3916.1	SolyMTch03g085270.1	0.998124	2.61072e-90
MSTRG.3916.1	SolyMTch03g086820.2	0.998311	5.59783e-92
MSTRG.3916.1	SolyMTch06g193540.1	0.998124	2.61072e-90
MSTRG.3916.1	SolyMTch10g285560.2	0.998124	2.61072e-90
MSTRG.3916.1	SolyMTch01g029110.1	0.998124	2.61072e-90
MSTRG.3916.1	SolyMTch01g029140.3	0.999062	2.73029e-101
MSTRG.3916.1	SolyMTch01g012180.1	0.90053	4.0514e-28
MSTRG.3916.1	SolyMTch04g118360.1	0.900361	4.29711e-28
MSTRG.3916.1	SolyMTch05g145060.1	0.998311	5.59783e-92
MSTRG.3916.1	SolyMTch06g188700.3	0.998311	5.59783e-92
MSTRG.3916.1	SolyMTch06g174830.2	0.998124	2.61072e-90
MSTRG.3916.1	SolyMTch06g174830.1	0.998124	2.61072e-90
MSTRG.3916.1	SolyMTch08g249330.1	0.999437	2.19556e-109
MSTRG.3916.1	SolyMTch11g310270.4	0.998687	5.84877e-96
MSTRG.3916.1	SolyMTch11g322040.1	0.998124	2.61072e-90
MSTRG.3916.1	SolyMTch11g322040.2	0.998499	7.62714e-94
MSTRG.3928.1	SolyMTch01g004320.1	0.958877	1.14533e-41
MSTRG.3928.1	SolyMTch01g004570.1	0.936169	7.14063e-35
MSTRG.3928.1	SolyMTch01g026340.1	0.909545	1.48745e-29
MSTRG.3928.1	SolyMTch01g027340.1	0.991314	4.54067e-66
MSTRG.3928.1	SolyMTch01g027340.2	0.959701	5.54997e-42
MSTRG.3928.1	SolyMTch01g027510.1	0.95697	5.79431e-41
MSTRG.3928.1	SolyMTch01g027910.1	0.986301	6.94997e-59
MSTRG.3928.1	SolyMTch01g044990.2	0.908022	2.6622e-29
MSTRG.3928.1	SolyMTch01g010720.1	0.920284	1.79074e-31
MSTRG.3928.1	SolyMTch01g010980.1	0.9491	2.3179e-38
MSTRG.3928.1	SolyMTch01g011690.2	0.990615	7.58045e-65
MSTRG.3928.1	SolyMTch01g011690.3	0.991664	1.01911e-66
MSTRG.3928.1	SolyMTch01g012870.2	0.917094	7.08167e-31
MSTRG.3928.1	SolyMTch01g013950.2	0.901813	2.58229e-28
MSTRG.3928.1	SolyMTch01g038500.1	0.966863	4.97723e-45
MSTRG.3928.1	SolyMTch01g038870.1	0.913842	2.72066e-30
MSTRG.3928.1	SolyMTch01g018700.2	0.936058	7.59346e-35
MSTRG.3928.1	SolyMTch01g019900.1	0.966466	7.64136e-45
MSTRG.3928.1	SolyMTch01g041610.1	0.914712	1.9082e-30
MSTRG.3928.1	SolyMTch01g044050.2	0.914358	2.20497e-30
MSTRG.3928.1	SolyMTch02g079300.1	0.944388	5.3969e-37
MSTRG.3928.1	SolyMTch02g068120.1	0.904264	1.07261e-28
MSTRG.3928.1	SolyMTch02g070950.1	0.928738	3.48121e-33
MSTRG.3928.1	SolyMTch02g070950.2	0.936709	5.28581e-35
MSTRG.3928.1	SolyMTch02g053790.1	0.939196	1.27936e-35
MSTRG.3928.1	SolyMTch02g073310.1	0.911124	8.04998e-30
MSTRG.3928.1	SolyMTch02g058620.1	0.958848	1.174e-41
MSTRG.3928.1	SolyMTch02g077200.1	0.939002	1.43249e-35
MSTRG.3928.1	SolyMTch02g060370.2	0.935475	1.04677e-34
MSTRG.3928.1	SolyMTch02g060380.1	0.958166	2.11374e-41
MSTRG.3928.1	SolyMTch02g077730.2	0.95558	1.8038e-40
MSTRG.3928.1	SolyMTch03g080760.2	0.974701	3.00975e-49
MSTRG.3928.1	SolyMTch03g080760.3	0.980705	1.69593e-53
MSTRG.3928.1	SolyMTch03g080880.2	0.930059	1.80042e-33
MSTRG.3928.1	SolyMTch03g098430.6	0.913461	3.17366e-30
MSTRG.3928.1	SolyMTch03g098430.8	0.987409	3.26536e-60
MSTRG.3928.1	SolyMTch03g098430.9	0.959417	7.13713e-42
MSTRG.3928.1	SolyMTch03g081610.2	0.963339	1.87195e-43
MSTRG.3928.1	SolyMTch03g099370.1	0.993704	3.74787e-71
MSTRG.3928.1	SolyMTch03g100890.1	0.955324	2.21437e-40
MSTRG.3928.1	SolyMTch03g086990.1	0.925005	2.09967e-32
MSTRG.3928.1	SolyMTch03g088350.1	0.934725	1.57467e-34
MSTRG.3928.1	SolyMTch03g088450.1	0.930226	1.65523e-33
MSTRG.3928.1	SolyMTch03g088530.1	0.951487	4.18715e-39
MSTRG.3928.1	SolyMTch03g105330.2	0.921801	9.12562e-32
MSTRG.3928.1	SolyMTch03g088540.1	0.930189	1.6863e-33
MSTRG.3928.1	SolyMTch03g088690.3	0.910332	1.09673e-29
MSTRG.3928.1	SolyMTch03g105680.3	0.991314	4.54067e-66
MSTRG.3928.1	SolyMTch03g106460.1	0.924008	3.3392e-32
MSTRG.3928.1	SolyMTch03g096870.1	0.906665	4.43261e-29
MSTRG.3928.1	SolyMTch04g129770.1	0.939356	1.16566e-35
MSTRG.3928.1	SolyMTch04g114660.1	0.95359	8.61948e-40
MSTRG.3928.1	SolyMTch04g130270.1	0.971525	2.13485e-47
MSTRG.3928.1	SolyMTch04g114970.3	0.909384	1.58291e-29
MSTRG.3928.1	SolyMTch04g115330.1	0.906823	4.17994e-29
MSTRG.3928.1	SolyMTch04g116820.1	0.983212	1.10276e-55
MSTRG.3928.1	SolyMTch04g117000.1	0.928092	4.78389e-33
MSTRG.3928.1	SolyMTch04g117020.1	0.916343	9.71176e-31
MSTRG.3928.1	SolyMTch04g117190.1	0.954513	4.20904e-40
MSTRG.3928.1	SolyMTch04g132540.5	0.936502	5.93387e-35
MSTRG.3928.1	SolyMTch04g132540.4	0.929448	2.44627e-33
MSTRG.3928.1	SolyMTch04g132550.3	0.928031	4.92812e-33
MSTRG.3928.1	SolyMTch04g132550.2	0.915201	1.56043e-30
MSTRG.3928.1	SolyMTch04g132920.2	0.947833	5.55969e-38
MSTRG.3928.1	SolyMTch04g122230.1	0.948721	3.01663e-38
MSTRG.3928.1	SolyMTch04g123520.1	0.943278	1.08844e-36
MSTRG.3928.1	SolyMTch04g137580.1	0.978257	1.27206e-51
MSTRG.3928.1	SolyMTch04g124660.1	0.98805	4.90031e-61
MSTRG.3928.1	SolyMTch04g140750.1	0.917811	5.22578e-31
MSTRG.3928.1	SolyMTch04g128480.1	0.910852	8.95518e-30
MSTRG.3928.1	SolyMTch05g143870.1	0.972778	4.22286e-48
MSTRG.3928.1	SolyMTch05g144070.3	0.937224	3.95945e-35
MSTRG.3928.1	SolyMTch05g144070.7	0.983328	8.56837e-56
MSTRG.3928.1	SolyMTch05g144070.9	0.902879	1.76749e-28
MSTRG.3928.1	SolyMTch05g144070.10	0.946555	1.31438e-37
MSTRG.3928.1	SolyMTch05g144070.12	0.945	3.64278e-37
MSTRG.3928.1	SolyMTch05g144070.16	0.992422	3.1849e-68
MSTRG.3928.1	SolyMTch05g144070.11	0.993471	1.40773e-70
MSTRG.3928.1	SolyMTch05g144080.4	0.992713	7.64846e-69
MSTRG.3928.1	SolyMTch05g144200.1	0.954034	6.11875e-40
MSTRG.3928.1	SolyMTch05g144520.2	0.90759	3.13446e-29
MSTRG.3928.1	SolyMTch05g144870.1	0.926782	9.03165e-33
MSTRG.3928.1	SolyMTch05g157750.1	0.905943	5.79664e-29
MSTRG.3928.1	SolyMTch05g157930.1	0.937498	3.39157e-35
MSTRG.3928.1	SolyMTch05g159370.1	0.923186	4.87441e-32
MSTRG.3928.1	SolyMTch05g160350.1	0.947139	8.89783e-38
MSTRG.3928.1	SolyMTch05g160520.1	0.904824	8.74905e-29
MSTRG.3928.1	SolyMTch05g162420.2	0.965783	1.57462e-44
MSTRG.3928.1	SolyMTch05g151550.1	0.989799	1.56779e-63
MSTRG.3928.1	SolyMTch05g152410.1	0.924949	2.15503e-32
MSTRG.3928.1	SolyMTch05g165640.1	0.91569	1.2745e-30
MSTRG.3928.1	SolyMTch05g165830.1	0.957655	3.26449e-41
MSTRG.3928.1	SolyMTch05g166200.1	0.918273	4.28924e-31
MSTRG.3928.1	SolyMTch05g166210.1	0.909276	1.65019e-29
MSTRG.3928.1	SolyMTch05g155600.1	0.909058	1.79415e-29
MSTRG.3928.1	SolyMTch06g197070.1	0.906183	5.30379e-29
MSTRG.3928.1	SolyMTch06g186640.1	0.982687	3.35968e-55
MSTRG.3928.1	SolyMTch06g186650.1	0.98875	5.4869e-62
MSTRG.3928.1	SolyMTch06g186650.3	0.981521	3.55246e-54
MSTRG.3928.1	SolyMTch06g188460.1	0.949555	1.6837e-38
MSTRG.3928.1	SolyMTch06g174940.1	0.933604	2.87328e-34
MSTRG.3928.1	SolyMTch06g174940.3	0.942195	2.12952e-36
MSTRG.3928.1	SolyMTch06g190770.1	0.911694	6.4287e-30
MSTRG.3928.1	SolyMTch06g190890.3	0.939176	1.29448e-35
MSTRG.3928.1	SolyMTch06g177170.2	0.92776	5.62769e-33
MSTRG.3928.1	SolyMTch06g193580.3	0.942473	1.79508e-36
MSTRG.3928.1	SolyMTch06g180620.1	0.973287	2.13858e-48
MSTRG.3928.1	SolyMTch06g180620.2	0.997435	2.33287e-85
MSTRG.3928.1	SolyMTch06g180620.3	0.97884	4.76592e-52
MSTRG.3928.1	SolyMTch06g180640.1	0.963225	2.09174e-43
MSTRG.3928.1	SolyMTch06g180640.2	0.978257	1.27206e-51
MSTRG.3928.1	SolyMTch06g181230.1	0.934614	1.67218e-34
MSTRG.3928.1	SolyMTch06g182530.1	0.927733	5.7021e-33
MSTRG.3928.1	SolyMTch06g182530.2	0.953391	1.00407e-39
MSTRG.3928.1	SolyMTch07g211680.2	0.93778	2.89104e-35
MSTRG.3928.1	SolyMTch07g199470.1	0.977849	2.48968e-51
MSTRG.3928.1	SolyMTch07g212760.1	0.939501	1.07032e-35
MSTRG.3928.1	SolyMTch07g212770.1	0.994754	4.91545e-74
MSTRG.3928.1	SolyMTch07g212780.1	0.940612	5.55037e-36
MSTRG.3928.1	SolyMTch07g212820.2	0.942556	1.70511e-36
MSTRG.3928.1	SolyMTch07g212820.4	0.939279	1.21871e-35
MSTRG.3928.1	SolyMTch07g212830.1	0.982512	4.83382e-55
MSTRG.3928.1	SolyMTch07g212840.1	0.959701	5.54997e-42
MSTRG.3928.1	SolyMTch07g212920.1	0.959815	5.01623e-42
MSTRG.3928.1	SolyMTch07g199600.1	0.941668	2.93936e-36
MSTRG.3928.1	SolyMTch07g212930.2	0.987292	4.56195e-60
MSTRG.3928.1	SolyMTch07g199680.1	0.969024	4.41462e-46
MSTRG.3928.1	SolyMTch07g199690.2	0.916451	9.27964e-31
MSTRG.3928.1	SolyMTch07g200170.1	0.987584	1.96582e-60
MSTRG.3928.1	SolyMTch07g213900.1	0.935586	9.8491e-35
MSTRG.3928.1	SolyMTch07g202970.1	0.946389	1.4682e-37
MSTRG.3928.1	SolyMTch07g204680.1	0.911124	8.04998e-30
MSTRG.3928.1	SolyMTch07g223870.1	0.965537	2.03747e-44
MSTRG.3928.1	SolyMTch07g220390.1	0.921399	1.09278e-31
MSTRG.3928.1	SolyMTch07g220430.1	0.943699	8.35454e-37
MSTRG.3928.1	SolyMTch07g208160.1	0.930676	1.31736e-33
MSTRG.3928.1	SolyMTch07g221350.1	0.925993	1.31718e-32
MSTRG.3928.1	SolyMTch07g208560.1	0.937555	3.28492e-35
MSTRG.3928.1	SolyMTch07g221860.1	0.991314	4.54067e-66
MSTRG.3928.1	SolyMTch08g224320.5	0.952482	2.00047e-39
MSTRG.3928.1	SolyMTch08g224990.1	0.910091	1.20469e-29
MSTRG.3928.1	SolyMTch08g238770.1	0.921367	1.10847e-31
MSTRG.3928.1	SolyMTch08g238910.2	0.918871	3.3161e-31
MSTRG.3928.1	SolyMTch08g226220.1	0.916859	7.81924e-31
MSTRG.3928.1	SolyMTch08g226230.3	0.92437	2.82385e-32
MSTRG.3928.1	SolyMTch08g238980.2	0.900043	4.79972e-28
MSTRG.3928.1	SolyMTch08g230800.1	0.91281	4.1245e-30
MSTRG.3928.1	SolyMTch08g231340.1	0.945139	3.3299e-37
MSTRG.3928.1	SolyMTch08g231340.2	0.969905	1.5638e-46
MSTRG.3928.1	SolyMTch08g244810.1	0.931948	6.85696e-34
MSTRG.3928.1	SolyMTch08g232900.3	0.976333	2.71485e-50
MSTRG.3928.1	SolyMTch08g235030.2	0.956347	9.67883e-41
MSTRG.3928.1	SolyMTch08g235100.3	0.909656	1.42548e-29
MSTRG.3928.1	SolyMTch09g251060.3	0.912483	4.70056e-30
MSTRG.3928.1	SolyMTch09g253110.1	0.969763	1.85258e-46
MSTRG.3928.1	SolyMTch09g267100.1	0.952596	1.8361e-39
MSTRG.3928.1	SolyMTch09g275700.1	0.948333	3.947e-38
MSTRG.3928.1	SolyMTch09g271150.1	0.951487	4.18715e-39
MSTRG.3928.1	SolyMTch09g271190.1	0.927726	5.71939e-33
MSTRG.3928.1	SolyMTch09g271190.3	0.981988	1.4089e-54
MSTRG.3928.1	SolyMTch09g259450.1	0.941279	3.72012e-36
MSTRG.3928.1	SolyMTch09g259550.1	0.954453	4.41152e-40
MSTRG.3928.1	SolyMTch09g260660.2	0.976916	1.10368e-50
MSTRG.3928.1	SolyMTch09g260660.1	0.925935	1.35359e-32
MSTRG.3928.1	SolyMTch09g273820.1	0.9224	6.9665e-32
MSTRG.3928.1	SolyMTch09g273920.1	0.966636	6.36289e-45
MSTRG.3928.1	SolyMTch09g262060.1	0.986126	1.10089e-58
MSTRG.3928.1	SolyMTch09g262060.3	0.980239	4.02202e-53
MSTRG.3928.1	SolyMTch10g278080.1	0.97441	4.5488e-49
MSTRG.3928.1	SolyMTch10g279200.1	0.95288	1.48213e-39
MSTRG.3928.1	SolyMTch10g292060.1	0.906285	5.1071e-29
MSTRG.3928.1	SolyMTch10g293830.1	0.970899	4.66586e-47
MSTRG.3928.1	SolyMTch10g293830.2	0.996153	6.10359e-79
MSTRG.3928.1	SolyMTch10g294850.1	0.941612	3.04026e-36
MSTRG.3928.1	SolyMTch10g283680.1	0.965528	2.05727e-44
MSTRG.3928.1	SolyMTch10g284010.1	0.984145	1.39147e-56
MSTRG.3928.1	SolyMTch10g297200.1	0.932059	6.47286e-34
MSTRG.3928.1	SolyMTch10g297460.3	0.923954	3.42418e-32
MSTRG.3928.1	SolyMTch10g297460.7	0.925585	1.59797e-32
MSTRG.3928.1	SolyMTch10g285900.2	0.972311	7.78595e-48
MSTRG.3928.1	SolyMTch10g285900.1	0.973419	1.78908e-48
MSTRG.3928.1	SolyMTch10g285910.1	0.906067	5.53615e-29
MSTRG.3928.1	SolyMTch10g286730.1	0.984494	6.20201e-57
MSTRG.3928.1	SolyMTch10g286740.1	0.99283	4.25376e-69
MSTRG.3928.1	SolyMTch10g300720.1	0.963055	2.46913e-43
MSTRG.3928.1	SolyMTch10g288250.2	0.945	3.64278e-37
MSTRG.3928.1	SolyMTch11g303580.1	0.980939	1.09256e-53
MSTRG.3928.1	SolyMTch11g304520.2	0.985777	2.71502e-58
MSTRG.3928.1	SolyMTch11g318260.3	0.933281	3.41095e-34
MSTRG.3928.1	SolyMTch11g318260.2	0.901653	2.73238e-28
MSTRG.3928.1	SolyMTch11g307750.1	0.955891	1.40318e-40
MSTRG.3928.1	SolyMTch11g312310.1	0.921478	1.05483e-31
MSTRG.3928.1	SolyMTch11g312320.1	0.975634	7.76553e-50
MSTRG.3928.1	SolyMTch11g324130.10	0.926116	1.24232e-32
MSTRG.3928.1	SolyMTch11g324850.2	0.909807	1.3443e-29
MSTRG.3928.1	SolyMTch12g339310.2	0.914467	2.10919e-30
MSTRG.3928.1	SolyMTch12g339310.5	0.914059	2.49066e-30
MSTRG.3928.1	SolyMTch12g339340.1	0.943223	1.12692e-36
MSTRG.3928.1	SolyMTch12g339390.1	0.95197	2.93061e-39
MSTRG.3928.1	SolyMTch12g326180.1	0.954244	5.19549e-40
MSTRG.3928.1	SolyMTch12g339400.1	0.92967	2.18893e-33
MSTRG.3928.1	SolyMTch12g326930.1	0.951997	2.87332e-39
MSTRG.3928.1	SolyMTch12g326930.3	0.984086	1.5893e-56
MSTRG.3928.1	SolyMTch12g326940.1	0.91654	8.94007e-31
MSTRG.3928.1	SolyMTch12g329600.3	0.979248	2.35816e-52
MSTRG.3928.1	SolyMTch12g329600.1	0.953107	1.24725e-39
MSTRG.3928.1	SolyMTch12g348390.1	0.929726	2.12882e-33
MSTRG.3928.1	SolyMTch12g335630.1	0.91849	3.90699e-31
MSTRG.3928.1	SolyMTch12g348520.1	0.982104	1.11385e-54
MSTRG.3928.1	SolyMTch12g336130.1	0.937557	3.27972e-35
MSTRG.3928.1	SolyMTch12g352090.1	0.996677	2.92151e-81
MSTRG.3928.1	SolyMTch12g336740.1	0.918073	4.67222e-31
MSTRG.3928.1	SolyMTch12g336800.1	0.984028	1.81436e-56
MSTRG.3928.1	SolyMTch12g349660.1	0.910036	1.23036e-29
MSTRG.3928.1	SolyMTch12g349660.2	0.92264	6.24959e-32
MSTRG.3928.1	SolyMTch12g349660.4	0.9127	4.30937e-30
MSTRG.3928.1	SolyMTch12g337010.9	0.902948	1.72437e-28
MSTRG.3928.1	SolyMTch12g337010.1	0.921725	9.44396e-32
MSTRG.3928.1	SolyMTch12g337010.5	0.961975	6.93512e-43
MSTRG.3928.1	SolyMTch12g337010.8	0.972775	4.23597e-48
MSTRG.3928.1	SolyMTch12g337010.4	0.921997	8.35847e-32
MSTRG.3928.1	SolyMTch12g338140.1	0.919368	2.67383e-31
MSTRG.3928.1	SolyMTch01g004430.1	0.92929	2.64677e-33
MSTRG.3928.1	SolyMTch03g106560.1	0.906572	4.58911e-29
MSTRG.3928.1	SolyMTch04g134140.1	0.918173	4.47724e-31
MSTRG.4088.1	SolyMTch03g107910.3	0.919127	2.96813e-31
MSTRG.4088.1	SolyMTch05g168120.2	0.998326	4.05033e-92
MSTRG.4088.1	SolyMTch07g211070.1	0.900318	4.36255e-28
MSTRG.4088.1	SolyMTch12g344900.3	0.900318	4.36255e-28
MSTRG.4114.1	SolyMTch02g069010.1	0.947849	5.49989e-38
MSTRG.4114.1	SolyMTch03g083680.1	0.939987	8.04701e-36
MSTRG.4114.1	SolyMTch03g089710.1	0.917052	7.20769e-31
MSTRG.4114.1	SolyMTch03g110060.1	0.999009	2.01271e-100
MSTRG.4114.1	SolyMTch06g170230.3	0.947378	7.56937e-38
MSTRG.4114.1	SolyMTch07g218470.1	0.947284	8.06581e-38
MSTRG.4114.1	SolyMTch07g210110.2	0.901343	3.04768e-28
MSTRG.4114.1	SolyMTch08g233690.1	0.904488	9.888e-29
MSTRG.4114.1	SolyMTch10g291330.1	0.905926	5.83388e-29
MSTRG.4114.1	SolyMTch10g298340.2	0.940092	7.56197e-36
MSTRG.4114.1	SolyMTch10g288590.1	0.948601	3.27892e-38
MSTRG.4114.1	SolyMTch11g305660.1	0.902062	2.36424e-28
MSTRG.4114.1	SolyMTch11g323120.2	0.995442	2.93522e-76
MSTRG.4114.1	SolyMTch12g347570.3	0.905567	6.66175e-29
MSTRG.4114.1	SolyMTch12g348990.2	0.906465	4.77612e-29
MSTRG.4114.1	SolyMTch01g003150.1	0.996235	2.78638e-79
MSTRG.4114.1	SolyMTch01g005340.1	0.998216	4.12359e-91
MSTRG.4114.1	SolyMTch01g007290.1	0.999108	4.30899e-102
MSTRG.4114.1	SolyMTch01g029900.1	0.905836	6.03097e-29
MSTRG.4114.1	SolyMTch01g033610.1	0.906106	5.45827e-29
MSTRG.4114.1	SolyMTch02g056030.1	0.996631	4.8406e-81
MSTRG.4114.1	SolyMTch02g074050.1	0.947472	7.10265e-38
MSTRG.4114.1	SolyMTch03g113700.1	0.998415	5.61948e-93
MSTRG.4114.1	SolyMTch03g100670.1	0.996235	2.78638e-79
MSTRG.4114.1	SolyMTch03g111620.1	0.998315	5.12812e-92
MSTRG.4114.1	SolyMTch04g114910.1	0.998216	4.12359e-91
MSTRG.4114.1	SolyMTch04g114920.1	0.939987	8.04701e-36
MSTRG.4114.1	SolyMTch04g117690.1	0.904848	8.67286e-29
MSTRG.4114.1	SolyMTch05g144330.1	0.999108	4.30899e-102
MSTRG.4114.1	SolyMTch05g144330.2	0.905746	6.2345e-29
MSTRG.4114.1	SolyMTch05g157130.1	0.998315	5.12812e-92
MSTRG.4114.1	SolyMTch05g158380.2	0.996928	1.67053e-82
MSTRG.4114.1	SolyMTch05g159060.1	0.93925	1.23959e-35
MSTRG.4114.1	SolyMTch05g146350.1	0.948695	3.07196e-38
MSTRG.4114.1	SolyMTch05g146360.1	0.999405	1.61911e-108
MSTRG.4114.1	SolyMTch05g159080.1	0.947002	9.75239e-38
MSTRG.4114.1	SolyMTch05g146380.3	0.948225	4.2507e-38
MSTRG.4114.1	SolyMTch05g146380.1	0.941249	3.78764e-36
MSTRG.4114.1	SolyMTch05g146380.5	0.948789	2.87771e-38
MSTRG.4114.1	SolyMTch05g146650.1	0.999405	1.61911e-108
MSTRG.4114.1	SolyMTch05g146670.1	0.996532	1.39206e-80
MSTRG.4114.1	SolyMTch05g166950.1	0.948319	3.98435e-38
MSTRG.4114.1	SolyMTch07g211060.1	0.947472	7.10265e-38
MSTRG.4114.1	SolyMTch07g211060.3	0.904848	8.67286e-29
MSTRG.4114.1	SolyMTch07g211080.1	0.948131	4.53432e-38
MSTRG.4114.1	SolyMTch07g211090.1	0.998315	5.12812e-92
MSTRG.4114.1	SolyMTch07g211100.1	0.997622	1.48277e-86
MSTRG.4114.1	SolyMTch07g211110.1	0.997721	3.14176e-87
MSTRG.4114.1	SolyMTch07g211540.1	0.94672	1.17794e-37
MSTRG.4114.1	SolyMTch07g198170.1	0.998216	4.12359e-91
MSTRG.4114.1	SolyMTch07g213970.1	0.947943	5.15773e-38
MSTRG.4114.1	SolyMTch07g214080.1	0.99782	6.21269e-88
MSTRG.4114.1	SolyMTch07g223670.1	0.938724	1.6822e-35
MSTRG.4114.1	SolyMTch07g203780.1	0.939987	8.04701e-36
MSTRG.4114.1	SolyMTch07g218260.1	0.995739	2.5166e-77
MSTRG.4114.1	SolyMTch07g218270.1	0.942957	1.33004e-36
MSTRG.4114.1	SolyMTch07g205330.1	0.947472	7.10265e-38
MSTRG.4114.1	SolyMTch07g220450.2	0.948507	3.49939e-38
MSTRG.4114.1	SolyMTch07g221460.4	0.947943	5.15773e-38
MSTRG.4114.1	SolyMTch07g210080.1	0.906016	5.64304e-29
MSTRG.4114.1	SolyMTch08g224300.1	0.948507	3.49939e-38
MSTRG.4114.1	SolyMTch08g248770.1	0.997919	1.1392e-88
MSTRG.4114.1	SolyMTch08g241050.1	0.941249	3.78764e-36
MSTRG.4114.1	SolyMTch08g241630.1	0.947755	5.86405e-38
MSTRG.4114.1	SolyMTch08g241710.1	0.94719	8.59382e-38
MSTRG.4114.1	SolyMTch08g241710.2	0.998315	5.12812e-92
MSTRG.4114.1	SolyMTch08g241710.3	0.905387	7.11734e-29
MSTRG.4114.1	SolyMTch08g230230.1	0.99782	6.21269e-88
MSTRG.4114.1	SolyMTch08g230230.3	0.946249	1.61e-37
MSTRG.4114.1	SolyMTch08g245120.1	0.906285	5.10616e-29
MSTRG.4114.1	SolyMTch08g235600.2	0.905746	6.2345e-29
MSTRG.4114.1	SolyMTch09g266200.1	0.906285	5.10616e-29
MSTRG.4114.1	SolyMTch09g255350.1	0.90341	1.46084e-28
MSTRG.4114.1	SolyMTch09g256050.1	0.942957	1.33004e-36
MSTRG.4114.1	SolyMTch09g258720.1	0.905117	7.85786e-29
MSTRG.4114.1	SolyMTch09g273210.1	0.996631	4.8406e-81
MSTRG.4114.1	SolyMTch09g273510.1	0.998514	5.33816e-94
MSTRG.4114.1	SolyMTch09g276180.1	0.997721	3.14176e-87
MSTRG.4114.1	SolyMTch09g261410.1	0.997226	4.08935e-84
MSTRG.4114.1	SolyMTch09g261420.1	0.998613	4.31001e-95
MSTRG.4114.1	SolyMTch09g276220.1	0.948507	3.49939e-38
MSTRG.4114.1	SolyMTch09g276230.1	0.999306	4.48839e-106
MSTRG.4114.1	SolyMTch09g261920.1	0.948695	3.07196e-38
MSTRG.4114.1	SolyMTch10g289070.1	0.998216	4.12359e-91
MSTRG.4114.1	SolyMTch10g291370.1	0.905207	7.60308e-29
MSTRG.4114.1	SolyMTch10g291580.3	0.999207	5.86209e-104
MSTRG.4114.1	SolyMTch10g282420.1	0.997325	1.08619e-84
MSTRG.4114.1	SolyMTch10g296270.1	0.947661	6.25158e-38
MSTRG.4114.1	SolyMTch10g285210.1	0.948695	3.07196e-38
MSTRG.4114.1	SolyMTch10g285210.6	0.99455	1.96567e-73
MSTRG.4114.1	SolyMTch10g285210.4	0.94167	2.93541e-36
MSTRG.4114.1	SolyMTch10g288700.1	0.904578	9.56959e-29
MSTRG.4114.1	SolyMTch10g302490.1	0.996829	5.31352e-82
MSTRG.4114.1	SolyMTch11g315870.1	0.998712	2.88723e-96
MSTRG.4114.1	SolyMTch11g318180.1	0.948978	2.52435e-38
MSTRG.4114.1	SolyMTch11g319320.1	0.90296	1.71648e-28
MSTRG.4114.1	SolyMTch11g319510.1	0.903679	1.32561e-28
MSTRG.4114.1	SolyMTch11g320670.1	0.900265	4.44434e-28
MSTRG.4114.1	SolyMTch11g311050.1	0.905117	7.85786e-29
MSTRG.4114.1	SolyMTch12g340810.1	0.997027	5.05618e-83
MSTRG.4114.1	SolyMTch12g334330.1	0.904848	8.67286e-29
MSTRG.4114.1	SolyMTch12g349550.2	0.902511	2.01527e-28
MSTRG.4434.1	SolyMTch01g011680.1	0.903165	1.59535e-28
MSTRG.4434.1	SolyMTch08g230540.2	0.91875	3.49376e-31
MSTRG.4434.1	SolyMTch10g292770.7	0.902103	2.32991e-28
MSTRG.4434.1	SolyMTch01g038370.1	0.926396	1.08698e-32
MSTRG.4434.1	SolyMTch02g050790.2	0.978157	1.50053e-51
MSTRG.4434.1	SolyMTch09g275890.1	0.906581	4.57415e-29
MSTRG.4451.1	SolyMTch10g283510.2	0.918148	4.52445e-31
MSTRG.4451.1	SolyMTch10g298160.5	0.917868	5.09866e-31
MSTRG.4451.1	SolyMTch11g313270.1	0.918148	4.52445e-31
MSTRG.4451.1	SolyMTch01g027280.1	0.912904	3.97167e-30
MSTRG.4451.1	SolyMTch01g029140.3	0.900192	4.55725e-28
MSTRG.4451.1	SolyMTch01g022310.1	0.998631	2.68407e-95
MSTRG.4451.1	SolyMTch02g050930.1	0.999544	1.04887e-112
MSTRG.4451.1	SolyMTch03g097860.1	0.918707	3.55819e-31
MSTRG.4451.1	SolyMTch03g107510.1	0.917309	6.46673e-31
MSTRG.4451.1	SolyMTch03g107510.2	0.998935	2.80095e-99
MSTRG.4451.1	SolyMTch05g168730.1	0.917868	5.09866e-31
MSTRG.4451.1	SolyMTch05g163040.2	0.917868	5.09866e-31
MSTRG.4451.1	SolyMTch08g249330.1	0.900361	4.29711e-28
MSTRG.4451.1	SolyMTch08g248210.1	0.917868	5.09866e-31
MSTRG.4451.1	SolyMTch09g269470.1	0.900023	4.83263e-28
MSTRG.4451.1	SolyMTch10g301980.1	0.900361	4.29711e-28
MSTRG.4451.1	SolyMTch12g326490.1	0.914023	2.52808e-30
MSTRG.4518.1	SolyMTch02g056330.5	0.917934	4.95694e-31
MSTRG.4518.1	SolyMTch03g110060.1	0.937313	3.76636e-35
MSTRG.4518.1	SolyMTch07g210110.2	0.954102	5.80211e-40
MSTRG.4518.1	SolyMTch09g261090.1	0.916397	9.49499e-31
MSTRG.4518.1	SolyMTch10g291330.1	0.952737	1.65072e-39
MSTRG.4518.1	SolyMTch11g323120.2	0.93656	5.74471e-35
MSTRG.4518.1	SolyMTch12g347570.3	0.951202	5.16109e-39
MSTRG.4518.1	SolyMTch01g003150.1	0.936748	5.17182e-35
MSTRG.4518.1	SolyMTch01g005340.1	0.933738	2.67515e-34
MSTRG.4518.1	SolyMTch01g007290.1	0.937219	3.97159e-35
MSTRG.4518.1	SolyMTch02g048270.1	0.913939	2.61519e-30
MSTRG.4518.1	SolyMTch02g056030.1	0.933832	2.54423e-34
MSTRG.4518.1	SolyMTch02g056030.2	0.911728	6.34475e-30
MSTRG.4518.1	SolyMTch03g113700.1	0.937313	3.76636e-35
MSTRG.4518.1	SolyMTch03g080900.2	0.941358	3.54661e-36
MSTRG.4518.1	SolyMTch03g100670.1	0.932892	4.18836e-34
MSTRG.4518.1	SolyMTch03g101290.1	0.913284	3.40895e-30
MSTRG.4518.1	SolyMTch03g111620.1	0.93402	2.30079e-34
MSTRG.4518.1	SolyMTch04g114910.1	0.936654	5.45096e-35
MSTRG.4518.1	SolyMTch04g117690.1	0.954017	6.19967e-40
MSTRG.4518.1	SolyMTch04g123140.1	0.910581	9.955e-30
MSTRG.4518.1	SolyMTch05g143840.1	0.915168	1.58185e-30
MSTRG.4518.1	SolyMTch05g144330.1	0.937219	3.97159e-35
MSTRG.4518.1	SolyMTch05g144330.2	0.952396	2.13353e-39
MSTRG.4518.1	SolyMTch05g157130.1	0.93402	2.30079e-34
MSTRG.4518.1	SolyMTch05g158380.2	0.93355	2.95689e-34
MSTRG.4518.1	SolyMTch05g146330.1	0.908779	1.99619e-29
MSTRG.4518.1	SolyMTch05g146360.1	0.935431	1.07181e-34
MSTRG.4518.1	SolyMTch05g146380.5	0.995088	4.46486e-75
MSTRG.4518.1	SolyMTch05g146650.1	0.934867	1.45785e-34
MSTRG.4518.1	SolyMTch05g146670.1	0.938442	1.97969e-35
MSTRG.4518.1	SolyMTch05g150390.1	0.915086	1.63615e-30
MSTRG.4518.1	SolyMTch07g211060.3	0.948728	3.00403e-38
MSTRG.4518.1	SolyMTch07g211090.1	0.935243	1.18791e-34
MSTRG.4518.1	SolyMTch07g211100.1	0.932421	5.35936e-34
MSTRG.4518.1	SolyMTch07g211110.1	0.932797	4.40068e-34
MSTRG.4518.1	SolyMTch07g211540.1	0.998571	1.26801e-94
MSTRG.4518.1	SolyMTch07g198170.1	0.936278	6.72117e-35
MSTRG.4518.1	SolyMTch07g198360.1	0.908246	2.445e-29
MSTRG.4518.1	SolyMTch07g214070.1	0.914595	2.002e-30
MSTRG.4518.1	SolyMTch07g214080.1	0.937219	3.97159e-35
MSTRG.4518.1	SolyMTch07g218260.1	0.935808	8.7173e-35
MSTRG.4518.1	SolyMTch07g205330.1	0.993749	2.90115e-71
MSTRG.4518.1	SolyMTch07g221460.4	0.997053	3.69061e-83
MSTRG.4518.1	SolyMTch07g210090.2	0.916233	1.01683e-30
MSTRG.4518.1	SolyMTch07g210090.3	0.954273	5.0799e-40
MSTRG.4518.1	SolyMTch08g224300.1	0.997321	1.14361e-84
MSTRG.4518.1	SolyMTch08g248760.3	0.945685	2.33382e-37
MSTRG.4518.1	SolyMTch08g224490.1	0.914676	1.93595e-30
MSTRG.4518.1	SolyMTch08g248770.1	0.932986	3.986e-34
MSTRG.4518.1	SolyMTch08g241630.1	0.994284	1.11197e-72
MSTRG.4518.1	SolyMTch08g241710.1	0.994017	5.89167e-72
MSTRG.4518.1	SolyMTch08g241710.2	0.93402	2.30079e-34
MSTRG.4518.1	SolyMTch08g230230.1	0.934209	2.08003e-34
MSTRG.4518.1	SolyMTch08g230230.3	0.995713	3.13744e-77
MSTRG.4518.1	SolyMTch09g255350.1	0.951884	3.124e-39
MSTRG.4518.1	SolyMTch09g256050.1	0.994463	3.50078e-73
MSTRG.4518.1	SolyMTch09g258720.1	0.949239	2.10178e-38
MSTRG.4518.1	SolyMTch09g273210.1	0.934397	1.87988e-34
MSTRG.4518.1	SolyMTch09g273480.1	0.906649	4.4599e-29
MSTRG.4518.1	SolyMTch09g273510.1	0.936937	4.65455e-35
MSTRG.4518.1	SolyMTch09g276180.1	0.935337	1.12841e-34
MSTRG.4518.1	SolyMTch09g261410.1	0.938536	1.87535e-35
MSTRG.4518.1	SolyMTch09g261420.1	0.938254	2.20555e-35
MSTRG.4518.1	SolyMTch09g276230.1	0.937313	3.76636e-35
MSTRG.4518.1	SolyMTch10g289070.1	0.938442	1.97969e-35
MSTRG.4518.1	SolyMTch10g291370.1	0.953164	1.19462e-39
MSTRG.4518.1	SolyMTch10g291580.3	0.936937	4.65455e-35
MSTRG.4518.1	SolyMTch10g282420.1	0.938159	2.32767e-35
MSTRG.4518.1	SolyMTch10g285210.6	0.936748	5.17182e-35
MSTRG.4518.1	SolyMTch10g288700.1	0.948813	2.83114e-38
MSTRG.4518.1	SolyMTch10g302490.1	0.938442	1.97969e-35
MSTRG.4518.1	SolyMTch11g315870.1	0.936654	5.45096e-35
MSTRG.4518.1	SolyMTch11g319320.1	0.947917	5.24907e-38
MSTRG.4518.1	SolyMTch11g319510.1	0.951713	3.54417e-39
MSTRG.4518.1	SolyMTch11g320670.2	0.950647	7.71974e-39
MSTRG.4518.1	SolyMTch11g320670.1	0.950348	9.57031e-39
MSTRG.4518.1	SolyMTch11g321620.1	0.909188	1.7064e-29
MSTRG.4518.1	SolyMTch11g311050.1	0.949325	1.97961e-38
MSTRG.4518.1	SolyMTch12g340810.1	0.934397	1.87988e-34
MSTRG.4518.1	SolyMTch12g349550.2	0.952823	1.54771e-39
MSTRG.4680.1	SolyMTch02g069010.1	0.948883	2.69541e-38
MSTRG.4680.1	SolyMTch03g089710.1	0.92368	3.88509e-32
MSTRG.4680.1	SolyMTch03g110060.1	0.999207	5.86209e-104
MSTRG.4680.1	SolyMTch06g170230.3	0.948319	3.98435e-38
MSTRG.4680.1	SolyMTch07g218470.1	0.94926	2.07204e-38
MSTRG.4680.1	SolyMTch08g233690.1	0.905836	6.03097e-29
MSTRG.4680.1	SolyMTch10g291330.1	0.906735	4.31953e-29
MSTRG.4680.1	SolyMTch10g298340.2	0.941039	4.29946e-36
MSTRG.4680.1	SolyMTch10g288590.1	0.946344	1.51281e-37
MSTRG.4680.1	SolyMTch11g305660.1	0.901343	3.04768e-28
MSTRG.4680.1	SolyMTch11g323120.2	0.99782	6.21269e-88
MSTRG.4680.1	SolyMTch12g347570.3	0.905836	6.03097e-29
MSTRG.4680.1	SolyMTch12g348990.2	0.906465	4.77612e-29
MSTRG.4680.1	SolyMTch01g003150.1	0.999108	4.30899e-102
MSTRG.4680.1	SolyMTch01g005340.1	0.997523	6.56794e-86
MSTRG.4680.1	SolyMTch01g007290.1	0.999505	2.08884e-111
MSTRG.4680.1	SolyMTch01g029900.1	0.906555	4.61895e-29
MSTRG.4680.1	SolyMTch01g033610.1	0.906465	4.77612e-29
MSTRG.4680.1	SolyMTch02g056030.1	0.998514	5.33816e-94
MSTRG.4680.1	SolyMTch02g074050.1	0.948413	3.73423e-38
MSTRG.4680.1	SolyMTch03g113700.1	0.999703	1.6746e-119
MSTRG.4680.1	SolyMTch03g100670.1	0.99564	5.81424e-77
MSTRG.4680.1	SolyMTch03g111620.1	0.997027	5.05618e-83
MSTRG.4680.1	SolyMTch04g114910.1	0.99782	6.21269e-88
MSTRG.4680.1	SolyMTch04g114920.1	0.939461	1.09624e-35
MSTRG.4680.1	SolyMTch04g117690.1	0.906196	5.27937e-29
MSTRG.4680.1	SolyMTch05g144330.1	0.999505	2.08884e-111
MSTRG.4680.1	SolyMTch05g144330.2	0.906375	4.93846e-29
MSTRG.4680.1	SolyMTch05g157130.1	0.997027	5.05618e-83
MSTRG.4680.1	SolyMTch05g158380.2	0.998315	5.12812e-92
MSTRG.4680.1	SolyMTch05g159060.1	0.937988	2.56778e-35
MSTRG.4680.1	SolyMTch05g146350.1	0.947943	5.15773e-38
MSTRG.4680.1	SolyMTch05g146360.1	0.997721	3.14176e-87
MSTRG.4680.1	SolyMTch05g159080.1	0.945873	2.06306e-37
MSTRG.4680.1	SolyMTch05g146380.3	0.948131	4.53432e-38
MSTRG.4680.1	SolyMTch05g146380.1	0.939461	1.09624e-35
MSTRG.4680.1	SolyMTch05g146380.5	0.947755	5.86405e-38
MSTRG.4680.1	SolyMTch05g146650.1	0.99782	6.21269e-88
MSTRG.4680.1	SolyMTch05g146670.1	0.998117	2.96204e-90
MSTRG.4680.1	SolyMTch05g166950.1	0.948695	3.07196e-38
MSTRG.4680.1	SolyMTch07g211060.1	0.947755	5.86405e-38
MSTRG.4680.1	SolyMTch07g211060.3	0.903859	1.24229e-28
MSTRG.4680.1	SolyMTch07g211080.1	0.948037	4.83628e-38
MSTRG.4680.1	SolyMTch07g211090.1	0.998415	5.61948e-93
MSTRG.4680.1	SolyMTch07g211100.1	0.996532	1.39206e-80
MSTRG.4680.1	SolyMTch07g211110.1	0.996631	4.8406e-81
MSTRG.4680.1	SolyMTch07g211540.1	0.948319	3.98435e-38
MSTRG.4680.1	SolyMTch07g198170.1	0.999802	6.27083e-126
MSTRG.4680.1	SolyMTch07g213970.1	0.948695	3.07196e-38
MSTRG.4680.1	SolyMTch07g214080.1	0.999009	2.01271e-100
MSTRG.4680.1	SolyMTch07g218270.1	0.944462	5.14745e-37
MSTRG.4680.1	SolyMTch07g205330.1	0.946626	1.25419e-37
MSTRG.4680.1	SolyMTch07g220450.2	0.948883	2.69541e-38
MSTRG.4680.1	SolyMTch07g221460.4	0.948695	3.07196e-38
MSTRG.4680.1	SolyMTch07g210080.1	0.904758	8.96231e-29
MSTRG.4680.1	SolyMTch08g224300.1	0.948883	2.69541e-38
MSTRG.4680.1	SolyMTch08g241050.1	0.939461	1.09624e-35
MSTRG.4680.1	SolyMTch08g241630.1	0.946532	1.33522e-37
MSTRG.4680.1	SolyMTch08g241710.1	0.946814	1.10621e-37
MSTRG.4680.1	SolyMTch08g241710.2	0.997027	5.05618e-83
MSTRG.4680.1	SolyMTch08g241710.3	0.904219	1.09061e-28
MSTRG.4680.1	SolyMTch08g230230.3	0.948601	3.27892e-38
MSTRG.4680.1	SolyMTch08g245120.1	0.904219	1.09061e-28
MSTRG.4680.1	SolyMTch09g266200.1	0.905567	6.66175e-29
MSTRG.4680.1	SolyMTch09g255350.1	0.906016	5.64304e-29
MSTRG.4680.1	SolyMTch09g256050.1	0.944462	5.14745e-37
MSTRG.4680.1	SolyMTch09g258720.1	0.903769	1.2833e-28
MSTRG.4680.1	SolyMTch09g273210.1	0.998415	5.61948e-93
MSTRG.4680.1	SolyMTch09g273510.1	0.999306	4.48839e-106
MSTRG.4680.1	SolyMTch09g276180.1	0.998514	5.33816e-94
MSTRG.4680.1	SolyMTch09g261410.1	0.99891	6.51433e-99
MSTRG.4680.1	SolyMTch09g261420.1	0.999207	5.86209e-104
MSTRG.4680.1	SolyMTch09g276220.1	0.948883	2.69541e-38
MSTRG.4680.1	SolyMTch09g276230.1	0.999207	5.86209e-104
MSTRG.4680.1	SolyMTch09g261920.1	0.948507	3.49939e-38
MSTRG.4680.1	SolyMTch10g291370.1	0.906196	5.27937e-29
MSTRG.4680.1	SolyMTch10g291580.3	0.999604	6.07341e-115
MSTRG.4680.1	SolyMTch10g282420.1	0.99891	6.51433e-99
MSTRG.4680.1	SolyMTch10g296270.1	0.947002	9.75239e-38
MSTRG.4680.1	SolyMTch10g285210.1	0.946532	1.33522e-37
MSTRG.4680.1	SolyMTch10g285210.6	0.996631	4.8406e-81
MSTRG.4680.1	SolyMTch10g285210.4	0.940407	6.27106e-36
MSTRG.4680.1	SolyMTch10g288700.1	0.904578	9.56959e-29
MSTRG.4680.1	SolyMTch11g315870.1	0.998712	2.88723e-96
MSTRG.4680.1	SolyMTch11g318180.1	0.948319	3.98435e-38
MSTRG.4680.1	SolyMTch11g319320.1	0.905656	6.4447e-29
MSTRG.4680.1	SolyMTch11g319510.1	0.905926	5.83388e-29
MSTRG.4680.1	SolyMTch11g311050.1	0.904308	1.05559e-28
MSTRG.4680.1	SolyMTch12g340810.1	0.998216	4.12359e-91
MSTRG.4680.1	SolyMTch12g334330.1	0.906196	5.27937e-29
MSTRG.4680.1	SolyMTch12g349550.2	0.904937	8.39249e-29
MSTRG.4691.4	SolyMTch02g069100.5	0.926008	1.30771e-32
MSTRG.4729.1	SolyMTch01g024150.1	0.915082	1.63865e-30
MSTRG.4729.1	SolyMTch01g004180.1	0.918275	4.28444e-31
MSTRG.4729.1	SolyMTch01g005700.1	0.915253	1.52759e-30
MSTRG.4729.1	SolyMTch01g044580.1	0.91941	2.62479e-31
MSTRG.4729.1	SolyMTch01g009650.1	0.931099	1.06159e-33
MSTRG.4729.1	SolyMTch01g031690.1	0.900124	4.6672e-28
MSTRG.4729.1	SolyMTch01g011150.1	0.941044	4.28636e-36
MSTRG.4729.1	SolyMTch01g011160.1	0.909797	1.3496e-29
MSTRG.4729.1	SolyMTch01g032990.1	0.911051	8.28148e-30
MSTRG.4729.1	SolyMTch01g012000.1	0.95884	1.18263e-41
MSTRG.4729.1	SolyMTch01g034420.1	0.95756	3.53567e-41
MSTRG.4729.1	SolyMTch01g013510.1	0.92672	9.3034e-33
MSTRG.4729.1	SolyMTch01g014280.1	0.929694	2.16309e-33
MSTRG.4729.1	SolyMTch01g014290.1	0.901714	2.67393e-28
MSTRG.4729.1	SolyMTch01g015950.1	0.91716	6.88831e-31
MSTRG.4729.1	SolyMTch01g037340.1	0.925799	1.44421e-32
MSTRG.4729.1	SolyMTch01g037600.1	0.912835	4.08318e-30
MSTRG.4729.1	SolyMTch01g038310.1	0.930877	1.18919e-33
MSTRG.4729.1	SolyMTch01g038460.1	0.938957	1.46981e-35
MSTRG.4729.1	SolyMTch01g018640.1	0.915338	1.47471e-30
MSTRG.4729.1	SolyMTch01g040410.1	0.925528	1.64164e-32
MSTRG.4729.1	SolyMTch01g040480.1	0.90668	4.4089e-29
MSTRG.4729.1	SolyMTch01g041560.1	0.947008	9.7145e-38
MSTRG.4729.1	SolyMTch01g020880.1	0.954815	3.31785e-40
MSTRG.4729.1	SolyMTch01g041820.1	0.910881	8.85147e-30
MSTRG.4729.1	SolyMTch01g021330.1	0.900425	4.20212e-28
MSTRG.4729.1	SolyMTch01g042050.1	0.916171	1.04348e-30
MSTRG.4729.1	SolyMTch01g021780.1	0.900938	3.51266e-28
MSTRG.4729.1	SolyMTch01g042860.1	0.916892	7.71154e-31
MSTRG.4729.1	SolyMTch01g043040.4	0.942078	2.28788e-36
MSTRG.4729.1	SolyMTch01g043780.1	0.920864	1.38644e-31
MSTRG.4729.1	SolyMTch01g023250.1	0.925631	1.56384e-32
MSTRG.4729.1	SolyMTch02g063880.1	0.918053	4.71228e-31
MSTRG.4729.1	SolyMTch02g064180.1	0.937136	4.16085e-35
MSTRG.4729.1	SolyMTch02g049670.1	0.917602	5.71138e-31
MSTRG.4729.1	SolyMTch02g049940.1	0.910359	1.08528e-29
MSTRG.4729.1	SolyMTch02g067870.1	0.916727	8.26509e-31
MSTRG.4729.1	SolyMTch02g051130.2	0.9042	1.09798e-28
MSTRG.4729.1	SolyMTch02g069380.1	0.955233	2.38182e-40
MSTRG.4729.1	SolyMTch02g052190.1	0.904539	9.70667e-29
MSTRG.4729.1	SolyMTch02g069740.1	0.909286	1.64347e-29
MSTRG.4729.1	SolyMTch02g069750.2	0.952365	2.18327e-39
MSTRG.4729.1	SolyMTch02g069850.2	0.906119	5.43137e-29
MSTRG.4729.1	SolyMTch02g053120.1	0.955316	2.22832e-40
MSTRG.4729.1	SolyMTch02g053250.1	0.927346	6.8814e-33
MSTRG.4729.1	SolyMTch02g055320.1	0.960518	2.66514e-42
MSTRG.4729.1	SolyMTch02g055720.1	0.904337	1.04464e-28
MSTRG.4729.1	SolyMTch02g055870.1	0.921378	1.10301e-31
MSTRG.4729.1	SolyMTch02g056670.1	0.96118	1.45481e-42
MSTRG.4729.1	SolyMTch02g073890.1	0.963802	1.18635e-43
MSTRG.4729.1	SolyMTch02g057190.1	0.964331	6.9982e-44
MSTRG.4729.1	SolyMTch02g074260.1	0.908508	2.2138e-29
MSTRG.4729.1	SolyMTch02g074350.1	0.914616	1.98444e-30
MSTRG.4729.1	SolyMTch02g058250.1	0.906359	4.96761e-29
MSTRG.4729.1	SolyMTch02g075830.1	0.919939	2.08401e-31
MSTRG.4729.1	SolyMTch02g059480.1	0.965817	1.52057e-44
MSTRG.4729.1	SolyMTch02g077250.1	0.916386	9.53842e-31
MSTRG.4729.1	SolyMTch02g060670.1	0.924442	2.73085e-32
MSTRG.4729.1	SolyMTch03g097570.1	0.926848	8.75069e-33
MSTRG.4729.1	SolyMTch03g097930.2	0.900259	4.45287e-28
MSTRG.4729.1	SolyMTch03g080730.1	0.909717	1.39196e-29
MSTRG.4729.1	SolyMTch03g081850.1	0.907583	3.14255e-29
MSTRG.4729.1	SolyMTch03g082510.1	0.955111	2.62524e-40
MSTRG.4729.1	SolyMTch03g113820.1	0.921376	1.10376e-31
MSTRG.4729.1	SolyMTch03g100270.1	0.901824	2.57174e-28
MSTRG.4729.1	SolyMTch03g083360.1	0.915808	1.21376e-30
MSTRG.4729.1	SolyMTch03g083470.1	0.911379	7.28018e-30
MSTRG.4729.1	SolyMTch03g101320.1	0.901647	2.73821e-28
MSTRG.4729.1	SolyMTch03g086030.1	0.926942	8.36396e-33
MSTRG.4729.1	SolyMTch03g089700.1	0.913064	3.72381e-30
MSTRG.4729.1	SolyMTch03g106710.1	0.962428	4.5122e-43
MSTRG.4729.1	SolyMTch03g108090.1	0.911526	6.86964e-30
MSTRG.4729.1	SolyMTch03g108380.1	0.901118	3.2982e-28
MSTRG.4729.1	SolyMTch03g108910.1	0.919725	2.28779e-31
MSTRG.4729.1	SolyMTch03g092230.1	0.947803	5.67393e-38
MSTRG.4729.1	SolyMTch03g092240.1	0.948781	2.89487e-38
MSTRG.4729.1	SolyMTch03g109540.1	0.929046	2.9888e-33
MSTRG.4729.1	SolyMTch03g110530.1	0.921727	9.43708e-32
MSTRG.4729.1	SolyMTch03g093910.2	0.922606	6.3481e-32
MSTRG.4729.1	SolyMTch03g111170.1	0.963127	2.30314e-43
MSTRG.4729.1	SolyMTch03g111540.2	0.910341	1.09316e-29
MSTRG.4729.1	SolyMTch03g095040.1	0.903857	1.2433e-28
MSTRG.4729.1	SolyMTch03g095650.1	0.968642	6.85701e-46
MSTRG.4729.1	SolyMTch03g095940.1	0.914293	2.26489e-30
MSTRG.4729.1	SolyMTch03g096060.2	0.901745	2.6452e-28
MSTRG.4729.1	SolyMTch03g096150.1	0.941456	3.34219e-36
MSTRG.4729.1	SolyMTch03g096250.1	0.941972	2.4422e-36
MSTRG.4729.1	SolyMTch03g113120.1	0.950249	1.02766e-38
MSTRG.4729.1	SolyMTch04g115120.1	0.901323	3.06859e-28
MSTRG.4729.1	SolyMTch04g130710.1	0.913982	2.57002e-30
MSTRG.4729.1	SolyMTch04g137830.1	0.912231	5.19716e-30
MSTRG.4729.1	SolyMTch04g138510.1	0.924999	2.10548e-32
MSTRG.4729.1	SolyMTch04g140470.1	0.905572	6.6482e-29
MSTRG.4729.1	SolyMTch04g127380.1	0.900411	4.2231e-28
MSTRG.4729.1	SolyMTch04g140880.1	0.928063	4.85216e-33
MSTRG.4729.1	SolyMTch04g127810.1	0.93246	5.25093e-34
MSTRG.4729.1	SolyMTch04g128020.1	0.909941	1.27641e-29
MSTRG.4729.1	SolyMTch04g128870.1	0.903207	1.57135e-28
MSTRG.4729.1	SolyMTch04g142520.1	0.903084	1.64235e-28
MSTRG.4729.1	SolyMTch04g142710.10	0.908598	2.13872e-29
MSTRG.4729.1	SolyMTch04g142920.1	0.931333	9.41696e-34
MSTRG.4729.1	SolyMTch05g156210.1	0.908867	1.92962e-29
MSTRG.4729.1	SolyMTch05g143920.1	0.934346	1.93171e-34
MSTRG.4729.1	SolyMTch05g144150.1	0.921253	1.16604e-31
MSTRG.4729.1	SolyMTch05g144950.1	0.928041	4.90401e-33
MSTRG.4729.1	SolyMTch05g145650.1	0.916386	9.5368e-31
MSTRG.4729.1	SolyMTch05g158510.1	0.903617	1.3559e-28
MSTRG.4729.1	SolyMTch05g146010.1	0.903168	1.59317e-28
MSTRG.4729.1	SolyMTch05g158620.1	0.928743	3.47315e-33
MSTRG.4729.1	SolyMTch05g160490.1	0.901872	2.52845e-28
MSTRG.4729.1	SolyMTch05g161550.1	0.90126	3.13744e-28
MSTRG.4729.1	SolyMTch05g149980.1	0.919033	3.09188e-31
MSTRG.4729.1	SolyMTch05g153840.1	0.90109	3.33116e-28
MSTRG.4729.1	SolyMTch05g167450.1	0.905057	8.03173e-29
MSTRG.4729.1	SolyMTch05g168070.2	0.956275	1.02667e-40
MSTRG.4729.1	SolyMTch05g168110.1	0.915144	1.59725e-30
MSTRG.4729.1	SolyMTch06g183820.1	0.905951	5.78069e-29
MSTRG.4729.1	SolyMTch06g170770.1	0.951034	5.83135e-39
MSTRG.4729.1	SolyMTch06g171120.1	0.916857	7.82598e-31
MSTRG.4729.1	SolyMTch06g173330.1	0.957999	2.43717e-41
MSTRG.4729.1	SolyMTch06g173630.1	0.953383	1.01031e-39
MSTRG.4729.1	SolyMTch06g173710.1	0.925574	1.60657e-32
MSTRG.4729.1	SolyMTch06g188030.1	0.939307	1.19932e-35
MSTRG.4729.1	SolyMTch06g188250.1	0.921863	8.87753e-32
MSTRG.4729.1	SolyMTch06g189000.1	0.908287	2.40771e-29
MSTRG.4729.1	SolyMTch06g191180.1	0.908305	2.39084e-29
MSTRG.4729.1	SolyMTch06g191210.1	0.904996	8.21333e-29
MSTRG.4729.1	SolyMTch06g177480.1	0.947731	5.96096e-38
MSTRG.4729.1	SolyMTch06g178330.1	0.903126	1.61736e-28
MSTRG.4729.1	SolyMTch06g178570.1	0.910305	1.10863e-29
MSTRG.4729.1	SolyMTch06g178770.1	0.915184	1.57141e-30
MSTRG.4729.1	SolyMTch06g179160.2	0.94443	5.25486e-37
MSTRG.4729.1	SolyMTch06g179410.1	0.914797	1.84269e-30
MSTRG.4729.1	SolyMTch06g179460.1	0.900728	3.78093e-28
MSTRG.4729.1	SolyMTch06g179580.2	0.914106	2.44421e-30
MSTRG.4729.1	SolyMTch06g179920.1	0.923135	4.9887e-32
MSTRG.4729.1	SolyMTch06g193780.1	0.952891	1.46986e-39
MSTRG.4729.1	SolyMTch06g180220.2	0.945164	3.27543e-37
MSTRG.4729.1	SolyMTch06g181150.1	0.900202	4.54169e-28
MSTRG.4729.1	SolyMTch06g181590.1	0.931493	8.67478e-34
MSTRG.4729.1	SolyMTch06g181730.1	0.906066	5.53919e-29
MSTRG.4729.1	SolyMTch06g195230.1	0.902291	2.17928e-28
MSTRG.4729.1	SolyMTch06g195370.1	0.922655	6.20631e-32
MSTRG.4729.1	SolyMTch06g182720.2	0.923224	4.7897e-32
MSTRG.4729.1	SolyMTch06g182760.1	0.905418	7.037e-29
MSTRG.4729.1	SolyMTch06g183500.1	0.955003	2.86045e-40
MSTRG.4729.1	SolyMTch07g210950.1	0.902811	1.81068e-28
MSTRG.4729.1	SolyMTch07g198570.1	0.973531	1.536e-48
MSTRG.4729.1	SolyMTch07g212960.1	0.904303	1.05771e-28
MSTRG.4729.1	SolyMTch07g214550.1	0.90222	2.23506e-28
MSTRG.4729.1	SolyMTch07g216740.1	0.950916	6.35197e-39
MSTRG.4729.1	SolyMTch07g216980.1	0.920545	1.59606e-31
MSTRG.4729.1	SolyMTch07g203820.1	0.913867	2.69351e-30
MSTRG.4729.1	SolyMTch07g204120.1	0.938097	2.41283e-35
MSTRG.4729.1	SolyMTch07g204270.2	0.903886	1.23043e-28
MSTRG.4729.1	SolyMTch07g204280.1	0.916155	1.05037e-30
MSTRG.4729.1	SolyMTch07g204290.1	0.916605	8.69963e-31
MSTRG.4729.1	SolyMTch07g204640.1	0.95718	4.86205e-41
MSTRG.4729.1	SolyMTch07g206270.2	0.927795	5.53235e-33
MSTRG.4729.1	SolyMTch07g219490.1	0.958228	2.00539e-41
MSTRG.4729.1	SolyMTch07g206680.1	0.939916	8.38713e-36
MSTRG.4729.1	SolyMTch07g206690.1	0.911083	8.1806e-30
MSTRG.4729.1	SolyMTch07g206980.1	0.908853	1.94028e-29
MSTRG.4729.1	SolyMTch07g220000.1	0.962808	3.13378e-43
MSTRG.4729.1	SolyMTch07g220250.1	0.907794	2.90182e-29
MSTRG.4729.1	SolyMTch07g207720.1	0.913068	3.71811e-30
MSTRG.4729.1	SolyMTch07g221730.2	0.911505	6.92885e-30
MSTRG.4729.1	SolyMTch07g209470.1	0.911123	8.05171e-30
MSTRG.4729.1	SolyMTch07g222600.1	0.954662	3.7457e-40
MSTRG.4729.1	SolyMTch07g222760.1	0.904582	9.55556e-29
MSTRG.4729.1	SolyMTch08g224840.1	0.965639	1.83191e-44
MSTRG.4729.1	SolyMTch08g237710.1	0.962585	3.88354e-43
MSTRG.4729.1	SolyMTch08g229840.1	0.94532	2.96018e-37
MSTRG.4729.1	SolyMTch08g242800.1	0.909293	1.63901e-29
MSTRG.4729.1	SolyMTch08g230470.1	0.93543	1.07294e-34
MSTRG.4729.1	SolyMTch08g231770.3	0.909182	1.71043e-29
MSTRG.4729.1	SolyMTch08g232600.4	0.903172	1.5913e-28
MSTRG.4729.1	SolyMTch08g233660.1	0.958307	1.87355e-41
MSTRG.4729.1	SolyMTch08g246460.1	0.90419	1.10199e-28
MSTRG.4729.1	SolyMTch08g236170.3	0.909401	1.57238e-29
MSTRG.4729.1	SolyMTch08g236890.1	0.91183	6.09324e-30
MSTRG.4729.1	SolyMTch09g250830.2	0.940237	6.9388e-36
MSTRG.4729.1	SolyMTch09g251450.1	0.900244	4.47644e-28
MSTRG.4729.1	SolyMTch09g251530.1	0.949124	2.27849e-38
MSTRG.4729.1	SolyMTch09g264970.1	0.934714	1.58426e-34
MSTRG.4729.1	SolyMTch09g252570.2	0.904669	9.25784e-29
MSTRG.4729.1	SolyMTch09g252820.1	0.919633	2.38207e-31
MSTRG.4729.1	SolyMTch09g266170.2	0.938082	2.43281e-35
MSTRG.4729.1	SolyMTch09g253300.3	0.903104	1.63025e-28
MSTRG.4729.1	SolyMTch09g253300.4	0.925964	1.3353e-32
MSTRG.4729.1	SolyMTch09g253960.3	0.927261	7.16977e-33
MSTRG.4729.1	SolyMTch09g256420.1	0.904423	1.0126e-28
MSTRG.4729.1	SolyMTch09g270190.1	0.905864	5.96849e-29
MSTRG.4729.1	SolyMTch09g258640.1	0.955953	1.33447e-40
MSTRG.4729.1	SolyMTch09g258920.1	0.925446	1.70639e-32
MSTRG.4729.1	SolyMTch09g271920.1	0.951157	5.33153e-39
MSTRG.4729.1	SolyMTch09g272610.1	0.909257	1.66222e-29
MSTRG.4729.1	SolyMTch09g272660.1	0.907167	3.67389e-29
MSTRG.4729.1	SolyMTch09g259510.1	0.959659	5.75918e-42
MSTRG.4729.1	SolyMTch09g259880.1	0.918125	4.56933e-31
MSTRG.4729.1	SolyMTch09g273940.1	0.911628	6.59831e-30
MSTRG.4729.1	SolyMTch09g261020.2	0.938676	1.72931e-35
MSTRG.4729.1	SolyMTch09g274730.1	0.902003	2.41385e-28
MSTRG.4729.1	SolyMTch09g262380.1	0.923212	4.81507e-32
MSTRG.4729.1	SolyMTch10g277440.1	0.938371	2.0617e-35
MSTRG.4729.1	SolyMTch10g277500.1	0.90247	2.04531e-28
MSTRG.4729.1	SolyMTch10g277730.1	0.915547	1.35256e-30
MSTRG.4729.1	SolyMTch10g283440.1	0.902228	2.22866e-28
MSTRG.4729.1	SolyMTch10g284230.3	0.911426	7.14831e-30
MSTRG.4729.1	SolyMTch10g284450.2	0.947908	5.28242e-38
MSTRG.4729.1	SolyMTch10g285830.1	0.907308	3.48557e-29
MSTRG.4729.1	SolyMTch10g286480.1	0.950078	1.16126e-38
MSTRG.4729.1	SolyMTch10g302450.4	0.900577	3.98617e-28
MSTRG.4729.1	SolyMTch10g288740.3	0.917016	7.32036e-31
MSTRG.4729.1	SolyMTch11g315060.1	0.947294	8.01174e-38
MSTRG.4729.1	SolyMTch11g316470.1	0.933009	3.93811e-34
MSTRG.4729.1	SolyMTch11g304810.1	0.935262	1.17584e-34
MSTRG.4729.1	SolyMTch11g316860.1	0.916475	9.18981e-31
MSTRG.4729.1	SolyMTch11g317470.1	0.924493	2.66674e-32
MSTRG.4729.1	SolyMTch11g306930.1	0.906859	4.1229e-29
MSTRG.4729.1	SolyMTch11g322100.1	0.911807	6.14952e-30
MSTRG.4729.1	SolyMTch11g322510.2	0.919109	2.99165e-31
MSTRG.4729.1	SolyMTch11g311700.1	0.931409	9.05689e-34
MSTRG.4729.1	SolyMTch11g311890.2	0.939612	1.0033e-35
MSTRG.4729.1	SolyMTch11g323870.1	0.908054	2.63052e-29
MSTRG.4729.1	SolyMTch11g323870.2	0.901244	3.15566e-28
MSTRG.4729.1	SolyMTch11g324480.1	0.903447	1.44157e-28
MSTRG.4729.1	SolyMTch11g325350.2	0.938594	1.81361e-35
MSTRG.4729.1	SolyMTch12g339200.1	0.936317	6.57714e-35
MSTRG.4729.1	SolyMTch12g326840.1	0.964208	7.92284e-44
MSTRG.4729.1	SolyMTch12g327190.3	0.906828	4.17206e-29
MSTRG.4729.1	SolyMTch12g330260.1	0.906143	5.38275e-29
MSTRG.4729.1	SolyMTch12g345420.1	0.911896	5.93498e-30
MSTRG.4729.1	SolyMTch12g334290.1	0.934429	1.84721e-34
MSTRG.4729.1	SolyMTch12g348370.2	0.912456	4.75023e-30
MSTRG.4729.1	SolyMTch12g349290.1	0.917669	5.55024e-31
MSTRG.5873.4	SolyMTch01g003110.1	0.92728	7.10485e-33
MSTRG.5873.4	SolyMTch01g011320.5	0.926681	9.48322e-33
MSTRG.5873.4	SolyMTch10g291770.2	0.924045	3.28365e-32
MSTRG.5873.4	SolyMTch09g257560.1	0.936252	6.81959e-35
MSTRG.5873.4	SolyMTch09g257570.1	0.99799	3.25003e-89
MSTRG.6897.11	SolyMTch01g011320.5	0.901996	2.42001e-28
MSTRG.6897.11	SolyMTch10g291770.2	0.913044	3.75487e-30
MSTRG.7241.1	SolyMTch03g083170.3	0.90458	9.56209e-29
MSTRG.7241.1	SolyMTch03g088260.1	0.907162	3.68099e-29
MSTRG.7253.1	SolyMTch01g005700.1	0.918254	4.32371e-31
MSTRG.7253.1	SolyMTch01g044580.1	0.936771	5.10577e-35
MSTRG.7253.1	SolyMTch01g011150.1	0.900833	3.64429e-28
MSTRG.7253.1	SolyMTch01g012000.1	0.909607	1.45242e-29
MSTRG.7253.1	SolyMTch01g034420.1	0.901526	2.85719e-28
MSTRG.7253.1	SolyMTch01g037450.1	0.903274	1.53397e-28
MSTRG.7253.1	SolyMTch01g020880.1	0.918527	3.84497e-31
MSTRG.7253.1	SolyMTch02g049670.1	0.901979	2.43447e-28
MSTRG.7253.1	SolyMTch02g053120.1	0.911554	6.79501e-30
MSTRG.7253.1	SolyMTch02g056670.1	0.904263	1.0732e-28
MSTRG.7253.1	SolyMTch02g073890.1	0.905033	8.10369e-29
MSTRG.7253.1	SolyMTch02g059480.1	0.916705	8.34159e-31
MSTRG.7253.1	SolyMTch03g106710.1	0.903041	1.6679e-28
MSTRG.7253.1	SolyMTch03g092230.1	0.909545	1.48766e-29
MSTRG.7253.1	SolyMTch03g095650.1	0.916153	1.05141e-30
MSTRG.7253.1	SolyMTch03g096250.1	0.906382	4.92654e-29
MSTRG.7253.1	SolyMTch06g173330.1	0.905467	6.91166e-29
MSTRG.7253.1	SolyMTch06g188030.1	0.914926	1.74751e-30
MSTRG.7253.1	SolyMTch06g177480.1	0.901632	2.75242e-28
MSTRG.7253.1	SolyMTch06g183500.1	0.909831	1.33195e-29
MSTRG.7253.1	SolyMTch07g198570.1	0.911424	7.15383e-30
MSTRG.7253.1	SolyMTch07g216740.1	0.906279	5.1183e-29
MSTRG.7253.1	SolyMTch07g203820.1	0.919016	3.11401e-31
MSTRG.7253.1	SolyMTch07g204640.1	0.904986	8.24359e-29
MSTRG.7253.1	SolyMTch07g219490.1	0.906131	5.40816e-29
MSTRG.7253.1	SolyMTch07g220250.1	0.911157	7.94561e-30
MSTRG.7253.1	SolyMTch07g222600.1	0.91862	3.69499e-31
MSTRG.7253.1	SolyMTch08g224840.1	0.939109	1.34582e-35
MSTRG.7253.1	SolyMTch08g237710.1	0.9198	2.21416e-31
MSTRG.7253.1	SolyMTch08g233660.1	0.90428	1.06656e-28
MSTRG.7253.1	SolyMTch09g264970.1	0.914589	2.00696e-30
MSTRG.7253.1	SolyMTch09g259510.1	0.913426	3.2192e-30
MSTRG.7253.1	SolyMTch09g259880.1	0.90058	3.98221e-28
MSTRG.7253.1	SolyMTch09g261020.2	0.91283	4.09169e-30
MSTRG.7253.1	SolyMTch10g284450.2	0.902749	1.85119e-28
MSTRG.7253.1	SolyMTch11g311890.2	0.900638	3.90214e-28
MSTRG.7253.1	SolyMTch11g325350.2	0.909984	1.25542e-29
MSTRG.7253.1	SolyMTch12g326840.1	0.91016	1.17248e-29
MSTRG.7253.1	SolyMTch12g345420.1	0.907178	3.65922e-29
MSTRG.7407.1	SolyMTch11g302960.3	0.900023	4.83263e-28
MSTRG.7407.1	SolyMTch11g302970.1	0.900023	4.83263e-28
MSTRG.7428.1	SolyMTch03g101480.1	0.931424	8.98856e-34
MSTRG.7502.1	SolyMTch01g024720.1	0.900039	4.80626e-28
MSTRG.7502.1	SolyMTch01g004090.1	0.911941	5.83015e-30
MSTRG.7502.1	SolyMTch01g023420.1	0.904009	1.17676e-28
MSTRG.7502.1	SolyMTch02g078170.1	0.911166	7.91781e-30
MSTRG.7502.1	SolyMTch03g091540.1	0.907196	3.63471e-29
MSTRG.7502.1	SolyMTch05g156950.2	0.900777	3.7172e-28
MSTRG.7502.1	SolyMTch05g153230.1	0.907751	2.94956e-29
MSTRG.7502.1	SolyMTch07g210530.1	0.912944	3.90791e-30
MSTRG.7502.1	SolyMTch08g248380.1	0.903895	1.22625e-28
MSTRG.7502.1	SolyMTch10g301510.4	0.902102	2.33055e-28
MSTRG.7502.1	SolyMTch11g322760.2	0.910241	1.13641e-29
MSTRG.7502.1	SolyMTch12g342240.1	0.91219	5.28157e-30
MSTRG.7502.1	SolyMTch05g163490.1	0.909296	1.63751e-29
MSTRG.7566.1	SolyMTch01g031480.6	0.999812	8.50032e-127
MSTRG.7566.1	SolyMTch01g023190.2	0.900023	4.83263e-28
MSTRG.7566.1	SolyMTch02g048560.3	0.99925	7.95062e-105
MSTRG.7566.1	SolyMTch03g085270.1	0.99925	7.95062e-105
MSTRG.7566.1	SolyMTch03g086820.2	0.998687	5.84877e-96
MSTRG.7566.1	SolyMTch06g193540.1	0.99925	7.95062e-105
MSTRG.7566.1	SolyMTch06g196830.3	0.900023	4.83263e-28
MSTRG.7566.1	SolyMTch10g285560.2	0.99925	7.95062e-105
MSTRG.7566.1	SolyMTch01g029110.1	0.99925	7.95062e-105
MSTRG.7566.1	SolyMTch01g029140.3	0.998687	5.84877e-96
MSTRG.7566.1	SolyMTch03g107510.2	0.90053	4.0514e-28
MSTRG.7566.1	SolyMTch04g118360.1	0.900023	4.83263e-28
MSTRG.7566.1	SolyMTch04g137440.2	0.900023	4.83263e-28
MSTRG.7566.1	SolyMTch05g145060.1	0.998687	5.84877e-96
MSTRG.7566.1	SolyMTch06g188700.3	0.999437	2.19556e-109
MSTRG.7566.1	SolyMTch06g174830.2	0.99925	7.95062e-105
MSTRG.7566.1	SolyMTch06g174830.1	0.99925	7.95062e-105
MSTRG.7566.1	SolyMTch08g249330.1	0.998311	5.59783e-92
MSTRG.7566.1	SolyMTch11g310270.4	0.999812	8.50032e-127
MSTRG.7566.1	SolyMTch11g322040.1	0.99925	7.95062e-105
MSTRG.7566.1	SolyMTch11g322040.2	0.998874	2.11308e-98
MSTRG.7745.1	SolyMTch01g027340.2	0.922917	5.51028e-32
MSTRG.7745.1	SolyMTch03g080760.2	0.902639	1.92561e-28
MSTRG.7745.1	SolyMTch03g080760.3	0.900933	3.51909e-28
MSTRG.7745.1	SolyMTch04g114660.1	0.907065	3.81813e-29
MSTRG.7745.1	SolyMTch04g130270.1	0.914705	1.91346e-30
MSTRG.7745.1	SolyMTch05g144070.10	0.931187	1.01512e-33
MSTRG.7745.1	SolyMTch05g165640.1	0.911168	7.91158e-30
MSTRG.7745.1	SolyMTch06g180620.3	0.90072	3.79165e-28
MSTRG.7745.1	SolyMTch08g235030.2	0.917772	5.3135e-31
MSTRG.7745.1	SolyMTch09g271190.1	0.900119	4.67465e-28
MSTRG.7745.1	SolyMTch09g260660.2	0.905464	6.91906e-29
MSTRG.7745.1	SolyMTch09g262060.1	0.901253	3.14554e-28
MSTRG.7745.1	SolyMTch09g262060.3	0.900613	3.9355e-28
MSTRG.7745.1	SolyMTch10g293830.1	0.915329	1.48032e-30
MSTRG.7745.1	SolyMTch10g300720.1	0.920682	1.50253e-31
MSTRG.7745.1	SolyMTch12g339310.2	0.933313	3.35292e-34
MSTRG.7745.1	SolyMTch12g339310.1	0.942629	1.63002e-36
MSTRG.7745.1	SolyMTch12g339340.1	0.930704	1.29874e-33
MSTRG.7745.1	SolyMTch12g339390.1	0.917252	6.62525e-31
MSTRG.7745.1	SolyMTch12g326180.1	0.916732	8.24893e-31
MSTRG.7745.1	SolyMTch12g337010.8	0.908572	2.16012e-29
MSTRG.7745.1	SolyMTch12g337010.4	0.917804	5.24078e-31
MSTRG.7870.1	SolyMTch01g004320.1	0.931042	1.09307e-33
MSTRG.7870.1	SolyMTch01g004570.1	0.906282	5.1126e-29
MSTRG.7870.1	SolyMTch01g027340.1	0.966096	1.13254e-44
MSTRG.7870.1	SolyMTch01g027340.2	0.933038	3.87808e-34
MSTRG.7870.1	SolyMTch01g027510.1	0.918946	3.21042e-31
MSTRG.7870.1	SolyMTch01g027910.1	0.956205	1.08706e-40
MSTRG.7870.1	SolyMTch01g009460.2	0.944438	5.22611e-37
MSTRG.7870.1	SolyMTch01g010980.1	0.921009	1.29996e-31
MSTRG.7870.1	SolyMTch01g045020.2	0.92306	5.16275e-32
MSTRG.7870.1	SolyMTch01g011690.2	0.961719	8.81817e-43
MSTRG.7870.1	SolyMTch01g011690.3	0.962572	3.93389e-43
MSTRG.7870.1	SolyMTch01g036210.1	0.90509	7.93526e-29
MSTRG.7870.1	SolyMTch01g038500.1	0.941353	3.55797e-36
MSTRG.7870.1	SolyMTch01g018700.2	0.909532	1.49521e-29
MSTRG.7870.1	SolyMTch01g019900.1	0.940022	7.87952e-36
MSTRG.7870.1	SolyMTch02g079300.1	0.902879	1.76714e-28
MSTRG.7870.1	SolyMTch02g070950.1	0.900952	3.49545e-28
MSTRG.7870.1	SolyMTch02g070950.2	0.916585	8.77516e-31
MSTRG.7870.1	SolyMTch02g053790.1	0.911644	6.55751e-30
MSTRG.7870.1	SolyMTch02g058620.1	0.929435	2.463e-33
MSTRG.7870.1	SolyMTch02g077200.1	0.910182	1.16279e-29
MSTRG.7870.1	SolyMTch02g060370.2	0.904224	1.08852e-28
MSTRG.7870.1	SolyMTch02g060380.1	0.927051	7.93513e-33
MSTRG.7870.1	SolyMTch02g077730.2	0.926774	9.06803e-33
MSTRG.7870.1	SolyMTch03g080750.1	0.923947	3.43554e-32
MSTRG.7870.1	SolyMTch03g080760.2	0.947565	6.67116e-38
MSTRG.7870.1	SolyMTch03g080760.3	0.952397	2.13254e-39
MSTRG.7870.1	SolyMTch03g080880.2	0.904116	1.13215e-28
MSTRG.7870.1	SolyMTch03g098430.8	0.962572	3.93389e-43
MSTRG.7870.1	SolyMTch03g098430.9	0.931319	9.48319e-34
MSTRG.7870.1	SolyMTch03g081610.2	0.936086	7.47396e-35
MSTRG.7870.1	SolyMTch03g099370.1	0.97161	1.91637e-47
MSTRG.7870.1	SolyMTch03g082980.1	0.910007	1.24444e-29
MSTRG.7870.1	SolyMTch03g100890.1	0.927051	7.93513e-33
MSTRG.7870.1	SolyMTch03g088350.1	0.907203	3.62541e-29
MSTRG.7870.1	SolyMTch03g088530.1	0.91918	2.90115e-31
MSTRG.7870.1	SolyMTch03g088630.1	0.937583	3.23228e-35
MSTRG.7870.1	SolyMTch03g105680.3	0.962458	4.38561e-43
MSTRG.7870.1	SolyMTch03g105840.1	0.902328	2.15089e-28
MSTRG.7870.1	SolyMTch03g090420.2	0.90041	4.22524e-28
MSTRG.7870.1	SolyMTch03g096880.1	0.917184	6.81774e-31
MSTRG.7870.1	SolyMTch04g129770.1	0.909423	1.55945e-29
MSTRG.7870.1	SolyMTch04g114660.1	0.926829	8.82957e-33
MSTRG.7870.1	SolyMTch04g130270.1	0.939523	1.05671e-35
MSTRG.7870.1	SolyMTch04g131550.1	0.906336	5.01075e-29
MSTRG.7870.1	SolyMTch04g116820.1	0.94802	4.89354e-38
MSTRG.7870.1	SolyMTch04g117000.1	0.903872	1.23634e-28
MSTRG.7870.1	SolyMTch04g117190.1	0.922802	5.80745e-32
MSTRG.7870.1	SolyMTch04g132540.6	0.908982	1.84678e-29
MSTRG.7870.1	SolyMTch04g132540.5	0.907744	2.95675e-29
MSTRG.7870.1	SolyMTch04g132540.7	0.952348	2.21216e-39
MSTRG.7870.1	SolyMTch04g132550.3	0.900899	3.56097e-28
MSTRG.7870.1	SolyMTch04g132920.2	0.918577	3.7637e-31
MSTRG.7870.1	SolyMTch04g122230.1	0.919714	2.29874e-31
MSTRG.7870.1	SolyMTch04g123520.1	0.919931	2.09096e-31
MSTRG.7870.1	SolyMTch04g137580.1	0.949043	2.41185e-38
MSTRG.7870.1	SolyMTch04g124660.1	0.958649	1.39508e-41
MSTRG.7870.1	SolyMTch04g128900.1	0.903086	1.64073e-28
MSTRG.7870.1	SolyMTch05g143870.1	0.9491	2.3179e-38
MSTRG.7870.1	SolyMTch05g144070.3	0.908178	2.5095e-29
MSTRG.7870.1	SolyMTch05g144070.7	0.954727	3.55672e-40
MSTRG.7870.1	SolyMTch05g144070.5	0.954898	3.10838e-40
MSTRG.7870.1	SolyMTch05g144070.10	0.918631	3.67696e-31
[truncated: 6,966 more rows]

## Sheet: Table S4-Data resource
Supplementary Table S4. Summary of transcriptome mapping for microTom tissues.
Experiment number	Sample	Tissue	Description	Age unit
A1	A1	Root	Roots in symbiosis with arbuscular mycorrhizal fungi under low phosphorus conditions for 6 weeks	42 days
A2	A2	Root	Roots in symbiosis with arbuscular mycorrhizal fungi under low phosphorus conditions for 6 weeks	42 days
A3	A3	Root	Roots in symbiosis with arbuscular mycorrhizal fungi under low phosphorus conditions for 6 weeks	42 days
B1	B1	Root	Roots without with arbuscular mycorrhizal fungi under low phosphorus condition	42 days
B2	B2	Root	Roots without with arbuscular mycorrhizal fungi under low phosphorus condition	42 days
B4	B4	Root	Roots without with arbuscular mycorrhizal fungi under low phosphorus condition	42 days
Root	Root	Root	Root 42 days after germination	42 days
Leaf	Leaf	Leaf	Leaf 42 days after germination	42 days
GF	GF	Green friut	Fruit_Immature green	70 days
RF	RF	Red friut	Fruit_mature red	91days
FL	FL	Flower	Flower 42 days after germination	42 days
ST	ST	Stem	Stem 42 days after germination	42 days
CRR056848	MT3	Friut	To explore the the changes in transcriptions levels between wild type and overexpression tomato fruits by Hiseq-X-ten	day
CRR056849	MT2	Friut	To explore the the changes in transcriptions levels between wild type and overexpression tomato fruits by Hiseq-X-ten	year
CRR056850	MT1	Friut	To explore the the changes in transcriptions levels between wild type and overexpression tomato fruits by Hiseq-X-ten	year
CRR056851	Solyc01g096370_OE_C1	Friut	To explore the the changes in transcriptions levels between wild type and overexpression tomato fruits by Hiseq-X-ten	year
CRR056852	Solyc01g096370_OE_C2	Friut	To explore the the changes in transcriptions levels between wild type and overexpression tomato fruits by Hiseq-X-ten	year
CRR056853	Solyc01g096370_OE_C3	Friut	To explore the the changes in transcriptions levels between wild type and overexpression tomato fruits by Hiseq-X-ten	year
CRR056854	Solyc01g096370_OE_I1	Friut	To explore the the changes in transcriptions levels between wild type and overexpression tomato fruits by Hiseq-X-ten	year
CRR056855	Solyc01g096370_OE_I2	Friut	To explore the the changes in transcriptions levels between wild type and overexpression tomato fruits by Hiseq-X-ten	year
CRR056856	Solyc01g096370_OE_I3	Friut	To explore the the changes in transcriptions levels between wild type and overexpression tomato fruits by Hiseq-X-ten	year
CRR056952	Root1_30Days	Root	Root 30 days after germination	30 days
CRR056953	Root2_30Days	Root	Root 30 days after germination	30 days
CRR056954	Root3_30Days	Root	Root 30 days after germination	30 days
CRR056955	Stem1_30Days	Stem	Stem 30 days after germination	30 days
CRR056956	Stem2_30Days	Stem	Stem 30 days after germination	30 days
CRR056957	Stem3_30Days	Stem	Stem 30 days after germination	30 days
CRR056958	Leaf1_30Days	Leaf	Leaf 30 days after germination	30 days
CRR056959	Leaf2_30Days	Leaf	Leaf 30 days after germination	30 days
CRR056960	Leaf3_30Days	Leaf	Leaf 30 days after germination	30 days
CRR056961	Flower bud1_30Days	Flower bud	Flower bud 30 days after germination	30 days
CRR056962	Flower bud2_30Days	Flower bud	Flower bud 30 days after germination	30 days
CRR056963	Flower bud3_30Days	Flower bud	Flower bud 30 days after germination	30 days
CRR056964	Root1_45Days	Root	Root 45 days after germination	45 days
CRR056965	Root2_45Days	Root	Root 45 days after germination	45 days
CRR056966	Root3_45Days	Root	Root 45 days after germination	45 days
CRR056967	Stem1_45Days	Stem	Stem 45 days after germination	45 days
CRR056968	Stem2_45Days	Stem	Stem 45 days after germination	45 days
CRR056969	Stem3_45Days	Stem	Stem 45 days after germination	45 days
CRR056970	Leaf1_45Days	Leaf	Leaf 45 days after germination	45 days
CRR056971	Leaf2_45Days	Leaf	Leaf 45 days after germination	45 days
CRR056972	Leaf3_45Days	Leaf	Leaf 45 days after germination	45 days
CRR056973	Flower1_45Days	Flower	Flower 45 days after germination	45 days
CRR056974	Flower2_45Days	Flower	Flower 45 days after germination	45 days
CRR056975	Flower3_45Days	Flower	Flower 45 days after germination	45 days
CRR056976	Root1_85Days	Root	Root 85 days after germination	85 days
CRR056977	Root2_85Days	Root	Root 85 days after germination	85 days
CRR056978	Root3_85Days	Root	Root 85 days after germination	85 days
CRR056979	Stem1_85Days	Stem	Stem 85 days after germination	85 days
CRR056980	Stem2_85Days	Stem	Stem 85 days after germination	85 days
CRR056981	Stem3_85Days	Stem	Stem 85 days after germination	85 days
CRR056982	Leaf1_85Days	Leaf	Leaf 85 days after germination	85 days
CRR056983	Leaf2_85Days	Leaf	Leaf 85 days after germination	85 days
CRR056984	Leaf3_85Days	Leaf	Leaf 85 days after germination	85 days
CRR056985	Fruit1_10Days	Friut	Fruit 10 days after anthesis	55 days
CRR056986	Fruit2_10Days	Friut	Fruit 10 days after anthesis	55 days
CRR056987	Fruit3_10Days	Friut	Fruit 10 days after anthesis	55 days
CRR056988	Fruit1_20Days	Friut	Fruit 20 days after anthesis	65 days
CRR056989	Fruit2_20Days	Friut	Fruit 20 days after anthesis	65 days
CRR056990	Fruit3_20Days	Friut	Fruit 20 days after anthesis	65 days
CRR056991	Fruit_Immature1 green	Friut	Fruit_Immature green	75 days
CRR056992	Fruit_Immature2 green	Friut	Fruit_Immature green	75 days
CRR056993	Fruit_Immature3 green	Friut	Fruit_Immature green	75 days
CRR056994	Fruit_Mature1 green	Friut	Fruit_mature green	80 days
CRR056995	Fruit_Mature2 green	Friut	Fruit_mature green	80 days
CRR056996	Fruit_Mature3 green	Friut	Fruit_mature green	80 days
CRR056997	Fruit_Breaker1	Friut	Breaker stage	85 days
CRR056998	Fruit_Breaker2	Friut	Breaker stage	85 days
CRR056999	Fruit_Breaker3	Friut	Breaker stage	85 days
CRR057000	Fruit1_Breaker+3	Friut	Breaker plus 3 days	88 days
CRR057001	Fruit2_Breaker+3	Friut	Breaker plus 3 days	88 days
CRR057002	Fruit3_Breaker+3	Friut	Breaker plus 3 days	88 days
CRR057003	Fruit1_Breaker+7	Friut	Breaker plus 7 days	92 days
CRR057004	Fruit2_Breaker+7	Friut	Breaker plus 7 days	92 days
CRR057005	Fruit3_Breaker+7	Friut	Breaker plus 7 days	92 days
CRR057006	Fruit1_Breaker+10	Friut	Breaker plus 10 days	95 days
CRR057007	Fruit2_Breaker+10	Friut	Breaker plus 10 days	95 days
CRR057008	Fruit3_Breaker+10	Friut	Breaker plus 10 days	95 days
CRR057009	Fruit1_Breaker+15	Friut	Breaker plus 15 days	100 days
CRR057010	Fruit2_Breaker+15	Friut	Breaker plus 15 days	100 days
CRR057011	Fruit3_Breaker+15	Friut	Breaker plus 15 days	100 days
Note：CRR* all come from other literature
